# Supplementary material for: Antiretroviral treatment failure and associated factors among people living with HIV on therapy in Homa Bay, Kenya: A retrospective study
Source: PLOS Glob Public Health. 2023 Mar 2;3(3):e0001007. doi: 10.1371/journal.pgph.0001007 (PMC10021395; doi:10.1371/journal.pgph.0001007)
Supplement: S1 Data — This data file contains the data that were analyzed and presented in this paper. (XLS) [file pgph.0001007.s001.xls]

## Sheet: tf_data
date_collection	facility	facility_cat	patient_id	sex	married	type	schooling	caregiver	other_caregiver	dob	estimated	age_art	entry_point	entry_point_other	hiv_diag_date	enr_care_date	art_ini_date	regimen	regimen_other	cd4_enr	who_stage	weight_ini	height_ini	BMI_ini	diag_tf	date_tf	method	cd4_tf	who_tf	weight_tf	height_tf	BMI_tf	who_stage_tf	date_reg_stop	regimen_tf	regimen_tf_other	regimen_cur	regimen_cur_other	date_last_pick	date_last_clinic	last_tca	art_disp	art_disp_other	curr_adh	had_ac	min_3	ac_1	ac_2	ac_3
2020-09-08	2	Marindi SCH	2001	0	4	5				1979-12-12	0	39	4		2019-03-12	2019-03-12	2019-03-12	17			1	79	171	27.02	0												17		2020-07-14	2020-07-14	2020-10-14	4		3
2020-09-08	2	Marindi SCH	2002	1	4	5				1989-04-04	0	29	4		2019-02-17	2019-02-17	2019-02-17	13			2	74	169	25.9	0												4		2020-07-13	2020-07-13	2021-01-13	7		3
2020-09-08	2	Marindi SCH	2003	0	4	5				1967-06-15	0	51	4		2019-01-04	2019-01-04	2019-01-09	17			1	90	168	31.89	0												17		2020-07-29	2020-07-29	2020-11-04	5		3
2020-09-08	2	Marindi SCH	2004	1	4	5				1967-06-15	0	51	4		2019-06-13	2019-06-13	2019-06-13	17			1	44	154	18.5	0												17		2019-12-16	2019-12-16	2020-01-23	2		2
2020-09-08	2	Marindi SCH	2005	1	4	5				1996-10-02	0	23	88	Tested in another facility	2019-04-15	2019-04-15	2019-04-15	13			1	56	160	21.8	0												17		2020-08-04	2020-09-08	2020-11-09	4		3
2020-09-09	2	Marindi SCH	2006	0	7	1	0	1		2017-01-02	0	1	88	Tested in another facility	2018-09-19	2018-09-19	2018-09-19	9		1609	1	10	80.5	12.5	0												9		2020-09-03	2020-09-03	2020-09-17	1		1
2020-09-09	2	Marindi SCH	2007	0	6	2	1	1		2001-10-16	0	9	4		2011-08-04	2011-08-08	2011-08-31	12			2				1	2015-12-17	2		1	45	158	18			12		4		2020-09-05	2020-09-05	2020-10-03	2		3	1	1	2016-07-21	2016-10-29
2020-09-09	2	Marindi SCH	2008	1	7	2	1	1		2010-02-12	0	1	2		2010-12-10	2011-03-18	2011-05-03	1			1	8			0												11		2020-09-05	2020-09-05	2020-12-05	4		3
2020-09-09	2	Marindi SCH	2009	1	6	2	1	1		2007-08-15	0	4	4		2009-11-16	2009-11-16	2012-04-16	1		1021	1	11			1	2017-01-23	2			17.7							9		2020-09-05	2020-09-05	2020-10-03	2		3	0
2020-09-10	2	Marindi SCH	2010		6	2	1	1		2009-04-25	0	4	4		2013-04-25	2013-04-25	2013-10-16	1			2	12	105	15	1	2016-09-13	2		3	23.5	124	15.3			1		9		2019-10-24	2019-10-24	2019-11-06	3		2	1	0	2017-01-06	2017-01-24
2020-09-10	2	Marindi SCH	2011	0	6	2	1	1		2007-06-15	0	6	5		2013-06-21	2013-06-21	2013-06-21	1			1	16			1	2017-07-31	2		3	27.1	129	18.2		2017-01-31	9		15		2020-08-01	2020-08-01	2020-11-07	4		3	1	1	2017-10-23	2018-01-04	2018-01-22
2020-09-10	2	Marindi SCH	2012	1	6	2	1	1		2004-08-05	0	4	4		2008-10-14	2008-10-14	2008-10-14	1		269	2	12			0												10		2020-07-04	2020-07-04	2020-10-03	4		3
2020-09-10	2	Marindi SCH	2190	1	6	2	1	1		2008-04-15	0	6	2		2013-12-03	2014-01-28	2014-06-26	1		181	2	18	106	16	0												11		2020-09-05	2020-09-05	2020-12-05	4		3
2020-09-10	2	Marindi SCH	2014	0	6	2	1	1		2005-06-15	0	7	4		2012-06-18	2012-07-08	2012-07-09	1		358	2	25	121		0												17		2020-08-01	2020-08-01	2020-11-07	4		3
2020-09-11	2	Marindi SCH	2015	0	6	2	1	1		2007-02-23	0	3	2		2009-09-11	2009-09-11	2011-02-11	1		450	2	13.5			1	2015-08-13	2		1	23	125	16			1		14		2020-06-06	2020-09-11	2020-09-05	4		3	1	0	2015-09-17	2015-11-26	2015-12-10
2020-09-11	2	Marindi SCH	2016	0	6	2	1	1		2008-08-16	0	1			2010-01-29	2010-01-29	2010-05-20	1		1170	4	10			1	2015-07-14	1 2		4	16							9		2020-08-01	2020-08-01	2020-11-07	4		3	1	0	2015-07-08
2020-09-11	2	Marindi SCH	2017	0	6	2	1	0		2003-10-23	0	4	5		2007-10-06	2007-10-23	2007-11-06	1		221.03	4	13	128		1	2017-09-12	2		3	48.8	164	18.1		2017-02-20	15		1		2020-08-01	2020-08-01	2020-11-12	4		3	1	1	2017-11-09	2017-11-22	2017-12-09
2020-09-14	2	Marindi SCH	2018	0	7	1	1	1		2013-09-12	0	0	5		2014-03-31	2014-04-14	2014-05-14	1			2	9.5			0												9		2020-07-14	2020-07-14	2020-10-14	4		3
2020-09-14	2	Marindi SCH	2019	1	7	1	1	1		2013-06-15	0	1	5		2014-01-27	2014-01-30	2014-07-30	9		607	1	7			0							15					9		2020-08-18	2020-08-18	2020-09-16	2		3
2020-09-14	2	Marindi SCH	2020	0	7	1	1	1		2011-04-13	0	4	4		2015-06-18	2015-06-23	2015-06-23	8			2	10	93		0												11		2020-08-19	2020-08-19	2020-10-26	3		3
2020-09-14	2	Marindi SCH	2021	0	7	1	1	1		2012-09-23	0	2	4		2015-09-07	2015-09-08	2015-09-22	8			1	11	79		0												11		2020-08-19	2020-08-19	2020-09-16	2		3
2020-09-14	2	Marindi SCH	2022	1	6	2	1	1		2007-09-20	0	8	4		2016-04-25	2016-04-25	2016-04-25	8			2	21.8	120	18	1	2016-06-24	2		2	25	120				8		4		2020-09-05	2020-09-05	2020-10-03	2		3	1	1	2017-07-14	2017-08-03	2017-09-04
2020-09-14	2	Marindi SCH	2023	0	6	2	1	1		2002-02-22	0	10	4		2012-02-27	2012-02-27	2012-05-30	1			3	21			0												15		2020-09-05	2020-09-05	2020-12-05	4		3
2020-09-14	2	Marindi SCH	2024	1	6	2	1	1		2006-02-06	0	8	4		2015-02-04	2015-02-04	2015-02-04	8			2	20	110		1	2017-06-24	2		2	28.7	124	23			8		4		2020-09-05	2020-09-05	2020-10-03	2		3	1	1	2017-07-14	2017-08-03	2017-09-04
2020-09-14	2	Marindi SCH	2025	1	6	2	99	1		2003-06-15		13	4		2016-03-02	2016-03-08	2016-07-19	13		359	1	45	143	22.3	0												17		2020-07-04	2020-07-04	2020-10-03	4		3
2020-09-16	8	Ogande Dispensary	8044	1	7	1	1	1		2016-06-15	1	1	4		2017-11-23	2017-11-23	2017-11-23	8			1				1	2020-03-09	2		1	19	112	18					11		2020-09-07	2020-09-07	2020-10-05	2		3	1	1	2020-04-06	2020-04-20	2020-05-18
2020-09-16	8	Ogande Dispensary	8064	1		1	1	0		2016-06-15	1	1	4		2017-11-23	2017-11-23	2017-11-23	8			1				1	2020-03-09	2		1	19	112						11		2020-09-07	2020-09-07	2020-10-05	2		3	1	1	2020-04-06	2020-04-20	2020-05-18
2020-09-30	7	Nyalkinyi (Jersey) Dispensary	7029	0	6	2	1	1		2008-06-04	0	8	4		2016-10-31	2016-10-31	2016-10-31	8			2	22	140		1	2019-08-13	2		2	32	130				8		6		2020-08-11	2020-08-11	2020-10-06	3		2	1	1	2020-01-05	2020-02-25	2020-02-28
2020-09-30	7	Nyalkinyi (Jersey) Dispensary	7062	0	7	1	0	1		2016-05-12	0	0	2		2016-07-28	2016-07-28	2016-07-28	9			1	6	83		1	2018-01-09	2		1	6	83						9		2020-09-15	2020-09-15	2020-10-13	2		3	1	1	2017-10-31	2017-11-27	2017-12-01
2020-10-01	2	Marindi SCH	2191	1	4	5				2012-10-12	0	0	4		2012-10-12	2012-10-25	2013-04-29	1		288	1	54	150	23	0												17		2020-08-03	2020-08-03	2021-03-24	7		3
2020-10-05	7	Nyalkinyi (Jersey) Dispensary	7050	0	5	5				1976-12-15	0	39	4		2016-07-04	2016-07-04	2016-08-09	13			2	66	173	22	0												13		2018-04-06	2018-04-06	2018-06-05	3		3	0
2020-10-05	7	Nyalkinyi (Jersey) Dispensary	7063	1	4	5				2000-02-01	0	18	4		2019-01-22	2019-01-22	2019-01-22	13			1	76	167	27	0												17		2020-09-08	2020-09-08	2020-11-26	3		3	0
2020-10-05	7	Nyalkinyi (Jersey) Dispensary	7052	1	4	5				1987-06-15	0	28	4		2015-11-11	2015-11-11	2015-11-11	13			1	49	164	18	0												17		2020-06-08	2020-06-08	2020-09-07	4		3	0
2020-10-05	7	Nyalkinyi (Jersey) Dispensary	7064	0	4	5				1996-05-05	0	23	4		2019-10-11	2019-10-11	2019-10-11	17			1	70	181	21	0												17		2020-07-09	2020-07-09	2020-08-05	2		3	0
2020-10-15	2	Marindi SCH	2185	1	1	5				1965-06-15	0	50	4		2015-03-21	2015-06-15	2015-06-15	12		571	4	34	195		0												17		2019-11-19	2019-11-19	2020-12-02	2		3
2020-10-15	2	Marindi SCH	2186	0	4	5				1973-06-15	0	41	4		2014-07-07	2014-07-16	2015-05-12	13		228	1	87	180	26.8	0												17		2020-05-11	2020-05-11	2020-11-11	7		3
2020-10-15	2	Marindi SCH	2188	0	5	5				1979-11-12	0	33	4		2013-06-27	2013-06-27	2013-07-19	13		141	3	50.3			0												17		2020-08-11	2020-08-11	2021-01-11	7		3
2020-10-16	2	Marindi SCH	2192	1	4	5				1968-04-21	0	47	4		2015-05-27	2015-05-27	2015-06-04	13		120	2	55		19.8	0												17		2020-04-29	2020-04-29	2020-10-29	7		3
2020-10-16	2	Marindi SCH	2193	1	4	4				1988-07-15	0	26	2		2015-03-16	2015-03-16	2015-04-30	13		458	1	60	160	22	0												17		2020-09-24	2020-09-24	2020-12-14	4		3
2020-10-16	2	Marindi SCH	2194	0	1	5				1966-08-12	0	53	4		2020-01-07	2020-01-07	2020-01-07	17		447	1	56	160		0												17		2020-09-14	2020-09-14	2020-11-23	3		3
2020-10-19	3	Mbita DH	3056	0	6	2	1	1		2004-06-15	0	11	4		2015-09-28	2015-09-29	2015-10-07	8			1	25	135		0												17		2020-09-12	2020-09-12	2020-12-14	4		3	0
2020-10-19	3	Mbita DH	3268	1	7	1	1	1		2015-06-26	0	1	2		2016-08-22	2016-08-22	2016-08-22	9			2	11	83		0												9		2020-08-11	2020-08-11	2020-10-21	3		3	0
2020-10-19	5	Ndiru HC	5001	1	7	1	1	1		2006-07-19	0	0	4		2007-03-08	2007-03-08	2007-04-04	1			2	5.5	56	7	1	2016-01-26	2		2	23.2	124	15.1			1		10		2020-08-08	2020-08-08	2020-11-07	4		3	1	1	2016-10-22	2017-01-20
2020-10-19	5	Ndiru HC	5002	1	7	1	1	1		2004-06-15	0	6	4		2010-06-16	2010-06-23	2010-06-23	12				17.1	114		0												17		2020-09-05	2020-09-05	2020-12-05	4		3
2020-10-21	5	Ndiru HC	5003	1	5	4				1985-06-15	0	28	4		2009-07-27	2009-07-27	2013-08-31	1		56	2	79		28.6	0												17		2020-10-12	2020-10-12	2020-11-10	2		3
2020-10-19	5	Ndiru HC	5004	0	7	1	1	0		2002-06-15	0	6	4		2008-10-14	2008-10-14	2009-03-31	1			2	17.5	107		0												17		2020-10-09	2020-10-09	2020-12-05	3		3
2020-10-19	5	Ndiru HC	5005	1	7	1	1	0		2005-05-25	0	9	4		2015-04-21	2015-04-27	2015-05-13	8			1	30	129		0												17		2020-10-10	2020-10-10	2021-01-16	4		3
2020-10-21	5	Ndiru HC	5006	1		1	1	1		2007-07-27	0	3	2		2008-09-10	2008-09-10	2011-07-21	1			2	13			0												11		2020-10-10	2020-10-10	2021-01-16	4		3
2020-10-21	5	Ndiru HC	5007	1	2	4				1994-12-12	0	13	4		2008-02-25	2008-02-25	2008-02-25	13			1				0												17		2020-09-09	2020-09-09	2020-11-11	3		3
2020-10-21	5	Ndiru HC	5008	1	6	2	1	1		2008-09-15	0	1	5		2009-08-03	2009-08-03	2009-11-13	1			1	14	105	7.15	0												11		2020-09-05	2020-09-05	2020-12-12	4		3
2020-10-21	5	Ndiru HC	5009	1	6	2	1	1		2001-08-18	0	7	4		2009-03-06	2009-03-06	2009-04-24	1			3	21	114		0												17		2020-09-05	2020-09-05	2020-12-05	4		3
2020-10-21	5	Ndiru HC	5010	0	7	1	0	1		2005-10-21	0	2	5		2007-10-22	2007-10-22	2007-11-19	19			3	25	122.2		0												15		2020-09-05	2020-09-05	2020-11-07	3		3
2020-10-21	5	Ndiru HC	5011	0	7	1	1	1		2002-06-15	0	6	4		2008-04-01	2008-04-01	2009-05-14	1		510	3	21.7	118.5	14.93	0												15		2020-10-10	2020-10-10	2021-02-13	5		3
2020-10-22	5	Ndiru HC	5012	0	7	1	1	1		2005-06-15	0	5	4		2010-08-06	2010-08-06	2010-08-06	1		297	2	15.5			1	2018-09-22	2		1	35	145	18			1		15		2020-10-10	2020-10-10	2021-01-16	4		3	99
2020-10-22	5	Ndiru HC	5014	0	7	1	0	1		2009-05-08	0	0	2		2009-11-25	2009-11-25	2009-12-01	1		1725	2	13.4			0												11		2020-09-05	2020-09-05	2020-12-05	4		3
2020-10-22	5	Ndiru HC	5015	1	7	1	0	1		2002-02-21	0	8	2		2009-09-23	2009-09-23	2010-10-12	1		566	1	22.8	115		0												17		2020-09-05	2020-10-05	2021-01-09	5		3
2020-10-22	5	Ndiru HC	5016	1	6	2	1	1		2000-04-15	0	10	4		2010-05-05	2010-05-05	2010-08-10	1		692	1	26.1	133.5		0												17		2020-07-11	2020-07-11	2020-11-07	5		3
2020-10-22	5	Ndiru HC	5017	0	6	2	1	1		1998-10-22	0	13	4		2011-06-06	2011-10-06	2012-07-10	1		258	2	27	139		1	2019-07-27	1 2		2	43	167	20		2017-07-25	15		15		2020-10-10	2020-10-10	2021-01-16	4		3	1	1	2019-08-24	2019-09-21	2019-10-29
2020-10-22	5	Ndiru HC	5018	0	7	1	1	1		2005-06-15	0	6	2		2010-11-08	2010-11-09	2012-05-02	1		68	2	18.9			0												15		2020-10-10	2020-10-10	2021-02-13	5		3
2020-10-22	5	Ndiru HC	5019	1	7	1	0	1		2007-06-15	0	3	4		2011-02-09	2011-02-09	2011-04-15	1		403	2	13.8	94		1	2019-02-23	1 2		2	36	139	20.4			1		10		2020-10-10	2020-10-10	2020-11-07	2		3	99
2020-10-23	5	Ndiru HC	5020	1	7	1	1	1		2008-12-04	0	5	2		2011-08-29	2011-08-29	2014-07-03	1		142	2	15			0												17		2020-09-05	2020-09-05	2020-12-05	4		3
2020-10-23	5	Ndiru HC	5021	1	6	2	1	1		2010-06-15	0	1	4		2011-08-02	2011-08-02	2012-01-10	1		596	3	14	88		0												11		2020-09-05	2020-09-05	2020-12-05	4		3
2020-10-23	5	Ndiru HC	5022	0	6	2	1	1		1999-06-15	0	12	4		2012-05-10	2012-05-10	2012-05-10	1		195	2	31.2	147		0												15		2020-09-05	2020-09-05	2020-12-05	4		3
2020-10-23	5	Ndiru HC	5023	1	6	2	1	1		2006-06-15	0	8	2		2012-05-30	2012-06-30	2014-09-11	8		1228	1	20	117	16	0												17		2020-08-08	2020-08-08	2020-11-07	4		3
2020-10-23	5	Ndiru HC	5024	0	6	2	1	1		2007-06-15	0	4	5		2011-09-12	2011-09-12	2011-11-24	1		77	2	15.8	99		1	2016-06-27	2		2	26.5	132				1		9		2020-09-05	2020-09-05	2020-12-05	4		3	99
2020-10-23	5	Ndiru HC	5025	0	6	2	1	1		2010-08-22	0	1	2		2011-12-01	2012-01-09	2012-01-09	3		1202	1	7.1			1	2018-06-26	1 2		2	18.6	111				3		3		2020-10-08	2020-10-08	2020-12-07	3		3	0
2020-10-29	6	Nyandiwa Dispensary	6104	1	4	5				1984-04-06	0	32	2		2016-07-14	2016-07-14	2016-07-14	1			2	47	154		0												17		2020-09-24	2020-09-24	2020-10-18	2		3	0
2020-10-29	6	Nyandiwa Dispensary	6116	1	4	5				2003-08-10	0	7	4		2009-04-20	2009-04-20	2011-04-15	8			2	15	114		0												17		2020-10-03	2020-10-03	2021-01-16	4		3	0
2020-11-06	5	Ndiru HC	5074	1	2	5				1956-06-15	0	53	4		2009-05-11	2009-05-11	2009-09-12	19		257	1	58.6	167.5	24	0												17		2020-07-21	2020-07-21	2020-11-10	5		3
2020-11-06	5	Ndiru HC	5132	1	2	5				1976-02-15	0	35	4		2009-07-18	2009-08-11	2011-06-15	1			2	64.5	168	22.5	0												17		2020-09-15	2020-09-15	2021-03-02	7		3
2020-11-10	1	Homa Bay CTRH	1308	0	6	5				1999-02-08	0	5	2		2004-02-09	2004-02-09	2004-02-09	1			2	12	105		1	2018-09-11	2		2	54	155						9		2020-10-16	2020-10-16	2020-11-30	2		2	1	1	2018-10-08	2018-12-02	2019-01-17
2020-11-10	1	Homa Bay CTRH	1639	0	5	5				1964-11-13	0	41	4		2005-11-14	2005-11-14	2005-11-14	10			3	82	150		0												10		2020-11-10	2020-11-10	2020-12-14	2		3	0
2020-11-12	1	Homa Bay CTRH	1330	1	5	5				1984-01-25	0	26	5		2010-01-25	2010-12-23	2010-12-23	1		325	2	64	160		0												17		2020-09-09	2020-09-09	2020-12-08	4		3	0
2020-11-12	1	Homa Bay CTRH	1640	0	4	5				1962-07-11	0	43	6		2003-07-21	2003-07-21	2006-04-24	19		206	2	68	68		0												15		2020-10-08	2020-10-08	2021-01-07	4		3	0
2020-11-12	5	Ndiru HC	5106	0	4	5				1985-06-15	0	29	4		2012-11-30	2012-11-30	2014-10-30	13		551	1	70.3	162	25.7	0												17		2020-06-23	2020-06-23	2020-12-10	7		3
2020-11-12	5	Ndiru HC	5133	1	6	5				1999-10-23	0	16	2		2014-01-23	2014-01-23	2016-05-09	13		799	2	52.1	158	21	0												17		2020-08-17	2020-08-17	2020-11-18	3		3
2020-11-18	3	Mbita DH	3101	1	1	5				1983-03-22	0	30	4		2013-01-08	2013-03-28	2013-05-06	12		350	1	69	160		0												17		2020-11-17	2020-11-17	2021-03-09	4		3	0
2020-11-18	3	Mbita DH	3269	1	1	5				1978-04-19	0	36	4		2012-04-19	2013-01-29	2014-09-04	13			2	57	156		0												17		2020-08-06	2020-08-06	2020-12-02	5		3	0
2020-11-18	3	Mbita DH	3169	0	1	5				1976-06-15	1	36	6		2012-06-15	2012-06-15	2012-12-18	13		384	1	71	175	24	0												17		2020-08-27	2020-08-27	2020-11-24	4		3
2020-11-19	3	Mbita DH	3114	1	4	5				1992-06-15	0	27	4		2020-02-03	2020-02-03	2020-02-03	17		536	1	62	160		0												17		2020-10-16	2020-10-16	2020-12-16	3		3	0
2020-11-23	3	Mbita DH	3270	0	4	5				1973-04-16	0	46	88	TI	2019-06-20	2019-06-20	2019-06-20	17			1	80	160	23	0												17		2020-08-19	2020-08-19	2020-11-24	4		3	0
2020-11-23	3	Mbita DH	3126	1	1	5				1992-06-15	0	24	4		2011-09-12	2012-03-15	2016-08-15	13		360	1	50	156	19	0												17		2020-08-18	2020-08-18	2020-12-02	5		3	0
2020-12-01	4	Ndhiwa SCH	4104	0	1	5				1972-06-15	0	46	6		2019-05-21	2019-05-21	2019-05-22	17			1	69	175		0												17		2020-10-15	2020-10-15	2020-10-15	7		3	0
2020-12-01	4	Ndhiwa SCH	4212	0	4	5				1982-06-15	0	36	5		2019-04-29	2019-05-02	2019-05-02	17			3	55	176		0												17		2020-11-25	2020-11-25	2020-01-15	3		3	0
2020-12-03	4	Ndhiwa SCH	4126	0	4	5				1954-06-15	0	60	6		2010-06-14	2010-06-16	2014-08-04	12			2	63	180		0												4		2020-10-05	2020-10-05	2021-01-05	4		3	0
2020-12-03	4	Ndhiwa SCH	4130	1	4	5				1987-06-15	0	26	6		2014-02-04	2014-02-04	2014-03-24	13		385	3	78	165		0												17		2020-10-14	2020-10-14	2020-12-16	3		3	0
2020-12-07	4	Ndhiwa SCH	4213	0	4	5				1993-06-15	0	24	6		2017-10-24	2017-10-24	2017-11-21	13			2	54	168		0												17		2020-09-24	2020-09-24	2021-03-23	7		3	0
2020-12-09	4	Ndhiwa SCH	4169	1	6	2	1	1		2006-06-15	0	8	3		2013-11-01	2014-06-05	2014-10-28	8			1	24	104		1	2017-10-08	2		1	28	115				8		15		2020-11-11	2020-11-11	2020-12-11	2		3	1	1	2017-03-14	2017-05-13	2017-06-24
2021-01-13	1	Homa Bay CTRH	1350	1	5	5				1987-04-01	0	23	6		2010-04-01	2010-04-01	2010-08-12	18		127	3	56	174		0												13		2020-11-18	2020-11-18	2021-02-15	4		3	0
2021-01-13	1	Homa Bay CTRH	1641	0	4	5				1977-04-18	0	33	6		2010-03-02	2010-03-02	2010-06-02	19		324	2	75	178		0												17		2020-12-16	2020-12-16	2021-02-23	4		3	0
2021-01-20	1	Homa Bay CTRH	1388	0	6	2	1	0		2006-12-18	0	4	2		2010-02-09	2011-08-04	2011-08-04	7			2	15	99		0												17		2020-11-07	2020-11-07	2021-02-06	4		3	1	0	2013-09-04	2013-12-11
2021-01-20	1	Homa Bay CTRH	1642	0	6	2	1	1		2005-03-04	0	10	6		2011-09-05	2011-09-05	2015-07-06	1		1003	2	29	95		0												17		2021-01-04	2021-01-04	2021-04-03	4		3	0
2021-01-20	1	Homa Bay CTRH	1410	0	4	5				1988-10-17	0	22	2		2010-10-18	2010-10-18	2010-11-02	3		542	1	54	158		0												15		2020-11-11	2020-11-11	2021-02-23	4		3	0
2021-01-20	1	Homa Bay CTRH	1643	1	4	5				1988-10-06	0	22	2		2010-09-09	2010-09-09	2010-10-14	3		600	1	60	145		0												17		2021-01-12	2021-01-12	2021-02-10	2		3	0
2021-01-26	1	Homa Bay CTRH	1440	1	6	2	1	1		2003-05-15	0	7	4		2010-06-14	2010-06-14	2010-06-14	1			2	18	105		0												15		2021-01-09	2021-01-09	2021-04-03	4		3	0
2021-01-26	1	Homa Bay CTRH	1644	0	6	2	1	0		2010-12-23	0	7	4		2018-04-23	2018-04-23	2018-04-23	8			2	15	98		0												8		2019-01-19	2019-01-19	2019-01-19	88	0	3	0
2021-01-28	1	Homa Bay CTRH	1638	1	6	2	0	0		1999-05-18	0	5	6		2004-05-19	2004-05-19	2004-12-30	1		823	4	21	118		0												1		2020-12-02	2020-12-02	2021-02-27	3		3	0
2021-01-28	1	Homa Bay CTRH	1645	1	5	5				1973-01-29	0	32	6		2004-02-03	2004-02-03	2005-07-11	1		224	3	58	152		0												15		2020-11-18	2020-11-18	2021-03-02	4		3	0
2020-12-16	4	Ndhiwa SCH	4189	1	4	5				1984-06-15	1	32	6		2008-08-12	2009-08-12	2009-08-12	1			3				0												1		2020-12-01	2020-12-01	2021-03-01	4		3
2021-01-06	9	Rachuonyo DH	9197	0	4	5				1959-02-05	0	62	4		2010-05-25	2010-06-24	2010-06-24	18		290	3	44	163		0												17		2020-09-22	2020-09-22	2021-03-15	7		3
2021-01-27	1	Homa Bay CTRH	1608	1	6	1	0	1		2016-06-15	0	2	2		2017-10-26	2017-10-26	2017-10-30	9			2	12	106		0												9		2019-09-09	2019-09-09	2019-10-11	2		99	0
2021-01-27	1	Homa Bay CTRH	1617	0	6	2	1	1		2006-06-15	0	12	2		2009-11-26	2009-11-26	2009-11-26	1			2	25	87		0												17		2020-07-04	2020-07-04	2021-02-06	7		3	0
2021-01-27	1	Homa Bay CTRH	1619	1	6	2	1	0		2009-06-15	0	9	2		2016-08-22	2016-08-23	2016-08-31	8		1095	1	17	102		0												11		2020-11-07	2020-11-07	2021-02-06	4		3	0
2020-09-08	8	Ogande Dispensary	8001	0	4	5				1976-05-05	0	41	6		2018-04-25	2018-04-25	2018-04-25	13			1	83	180		0												17		2020-08-20	2020-08-20	2021-02-17	7		3
2020-09-08	8	Ogande Dispensary	8002	1	4	5				1964-02-10	0	54	4		2018-08-16	2018-08-16	2018-08-16	13			2	77	164	28.6	0												17		2020-08-13	2020-08-13	2020-11-11	4		3
2020-09-08	8	Ogande Dispensary	8003	1	4	5				1995-06-15	1	24	6		2019-07-08	2019-07-08	2019-07-08	13			1	56	156	23.011	0												13		2020-08-14	2020-08-14	2020-09-10	2		3
2020-09-08	8	Ogande Dispensary	8004	1	4	5				1993-06-15	1	26	6		2019-09-20	2019-09-30	2019-09-30	13			1	62	164		0												17		2020-08-13	2020-08-13	2020-09-10	2		3
2020-09-08	8	Ogande Dispensary	8005	0	4	5				1981-06-15	1	37	6		2018-07-02	2018-07-02	2018-07-02	13			2	58	168		0												17		2020-08-19	2020-08-19	2020-11-18	4		3
2020-09-09	3	Mbita DH	3001	1	4	5				1994-06-15	0	22	88	Outreach	2017-02-09	2017-02-09	2017-02-09	13			1	83	168		0												13		2020-05-20	2020-05-20	2020-09-09	5		3
2020-09-09	3	Mbita DH	3002	0	4	5				1976-08-28	0	40	88	TI	2017-01-12	2017-01-12	2017-01-12	13			1	54	165		0												13		2020-07-30	2020-07-30	2020-10-13	4		3
2020-09-09	3	Mbita DH	3003	1	4	5				1992-12-11	0	24	3		2017-07-31	2017-07-31	2017-07-31	13			1	60	165		0												6		2020-08-08	2020-08-08	2020-11-15	4		3
2020-09-09	3	Mbita DH	3004	0	4	5				1973-06-15	0	47	3		2019-11-07	2019-11-07	2019-11-07	17			2	75	176	20	0												17		2020-08-13	2020-08-13	2020-11-20	3		2
2020-09-09	3	Mbita DH	3005	1	4	5				1992-05-10	0	25	2		2018-01-31	2018-01-31	2018-01-31	13			1	68	158	23	1	2019-01-05	2		2	60	158	20					4		2020-07-08	2020-07-08	2020-09-14	3		2	1	1	2020-01-05	2020-03-21	2020-05-29
2020-09-09	3	Mbita DH	3006	0	1	5				1982-06-02	0	35	4		2018-05-17	2018-05-17	2018-05-17	13			2	56	168		0												13		2020-08-29	2020-08-29	2020-10-31	3		3
2020-09-09	8	Ogande Dispensary	8006	0	7	1	1	1		2014-06-15	1	3	6		2018-05-14	2018-05-14	2018-05-14	8			2	19	103		0												11		2020-09-07	2020-09-07	2020-10-05	2		3
2020-09-09	8	Ogande Dispensary	8007	0	7	1	0	1		2017-03-16	0	1	4		2019-01-08	2019-01-08	2019-01-08	9			3	9			0												9		2020-08-31	2020-08-31	2020-09-28	2		3
2020-09-09	8	Ogande Dispensary	8008	1	7	1	1	0		2007-03-10	0	9	4		2016-05-11	2016-05-11	2016-05-25	8		231	3	26	142		1	2017-12-11	2		3	25.5	142						4		2020-08-17	2020-08-17	2020-08-31	1		3	1	1	2017-10-18	2017-10-31	2017-11-15
2020-09-09	8	Ogande Dispensary	8009	0	7	1	0	1		2015-06-10	1	0	4		2016-03-02	2016-03-02	2016-03-02	9			1	8.4		13.5	1	2016-06-26	2		1	11					9		11		2020-09-07	2020-09-07	2020-10-05	2		3	1	0	2016-03-04	2017-01-31
2020-09-09	8	Ogande Dispensary	8010	0	7	1	99	1		2015-04-15	0	0	2		2016-02-23	2016-02-23	2016-02-23	9			1	5		14	0												11		2020-09-07	2020-09-07	2020-10-05	2		3
2020-09-10	3	Mbita DH	3266	0	1	5				1965-06-15	0	42	4		2005-05-11	2005-05-11	2007-07-05	18			3	62	183	19	1	2007-12-07	1 3	28	3	58	182			2010-10-12	18		17		2020-03-19	2020-03-19	2020-09-03	7		3	0
2020-09-10	3	Mbita DH	3007	1	1	5				1948-06-15	0	60	4		2006-07-20	2008-07-31	2008-11-30	18			3	36	149	16	1	2009-02-12	1 3	148	3	34	149			2015-07-20	19		17		2020-07-16	2020-07-16	2021-01-11	7		3	0
2020-09-10	3	Mbita DH	3008		1	5				1973-06-15	0	37	4		2007-08-06	2007-08-06	2010-06-17	12		272	2	61	165	21	1	2020-03-31	2		3	59	177	18					13		2020-07-20	2020-07-20	2020-09-12	3		3	1	1	2020-04-02	2020-05-06	2020-07-21
2020-09-10	3	Mbita DH	3009	1	4	5				1982-06-15	0	24	6		2005-12-15	2005-12-19	2006-09-07	12		171	3	61	173	20	0												17		2020-07-28	2020-07-28	2020-10-27	4		3	0
2020-09-10	3	Mbita DH	3010	0	4	5				1982-08-05	0	22	5		2005-03-03	2005-03-03	2005-05-15	12		300	4	79	179		0												15		2020-06-25	2020-06-25	2020-10-08	3		3	0
2020-09-10	3	Mbita DH	3011	1	6	2	1	1		2006-09-09	0	0	4		2006-10-13	2006-10-13	2007-06-04	1			2	15	110		0												9		2020-07-13	2020-07-13	2020-10-17	4		3	0
2020-09-10	8	Ogande Dispensary	8011	1	6	2	1	1		2002-05-02	0	11	6		2010-04-20	2010-04-20	2013-06-13	7		512	2	25			0												11		2020-08-19	2020-08-19	2020-09-16	2		3
2020-09-10	8	Ogande Dispensary	8012	1	7	2	1	1		2010-05-30	0	1	2		2011-11-04	2011-11-04	2011-11-04	1		543	1	7.25			0												11		2020-09-07	2020-09-07	2020-11-04	3		3
2020-09-10	8	Ogande Dispensary	8013	1	7	2	1	1		2006-06-15	1	8	6		2010-11-30	2010-11-30	2014-09-17	1		750	2	24	100	15.27	1	2017-07-10	2		2	34		16			1		15		2020-08-08	2020-08-08	2020-09-11	2		3	1	1	2017-04-12	2017-05-16	2017-06-10
2020-09-10	8	Ogande Dispensary	8014	0	7	2	1	0		2010-06-15	1	0	6		2010-10-05	2010-10-05	2011-02-01	9		278	2	19	120		1	2016-01-10	2										11		2020-09-07	2020-09-07	2020-10-05	2		3	1
2020-09-10	8	Ogande Dispensary	8015	1	4	5				1973-04-03	0	38	5		2011-09-08	2011-09-16	2011-12-22	1		201	3	45	163		0												17		2020-08-05	2020-08-05	2020-11-04	4		3
2020-09-10	8	Ogande Dispensary	8016	0	6	2	1	1		2003-08-08	0	14	6		2018-03-07	2018-03-07	2018-03-07	13			2	37	140		0												17		2020-07-10	2020-07-10	2020-10-09	4		3
2020-09-10	8	Ogande Dispensary	8017	0	4	5				1998-01-01	0	13	6		2010-04-02	2011-04-02	2011-04-08	1		261	2	27			0												17		2020-09-03	2020-09-03	2020-12-03	4		3
2020-09-11	8	Ogande Dispensary	8018	0	6	2	1	1		2004-04-14	0	11	6		2014-02-17	2014-02-19	2015-05-27	8		426	1	25.5	125		0												17		2020-08-08	2020-08-08	2020-11-06	4		3
2020-09-11	8	Ogande Dispensary	8019	0	7	2	1	1		2009-03-06	0	5	5		2014-12-15	2015-01-21	2015-01-21	8		1015	3	18	107		0												17		2020-09-04	2020-09-04	2020-09-28	2		3
2020-09-11	8	Ogande Dispensary	8020	0	6	2	1	1		2004-06-15	1	13	4		2017-06-27	2017-06-27	2017-06-27	13			1	34	142	16	0												17		2020-08-08	2020-08-08	2020-11-06	4		3
2020-09-11	8	Ogande Dispensary	8021	0	6	2	1	1		2003-09-19	0	9	5		2013-04-10	2013-07-18	2013-07-18	1		200	2	20	100		0												17		2020-08-08	2020-08-08	2020-11-06	4		3
2020-09-11	8	Ogande Dispensary	8022	1	7	2	1	1		2007-12-03	0	6	6		2013-04-12	2013-04-18	2014-05-21	7		280	2	20	104		1	2016-09-28	2		2	24	130	14					4		2020-09-09	2020-09-09	2020-10-09	2		3	1	1	2016-08-15	2016-09-13	2016-10-11
2020-09-11	8	Ogande Dispensary	8023	1	6	2	1	1		2005-06-22	0	6	6		2012-01-06	2012-01-06	2012-01-06	1		160	2	18			1	2015-11-25	2		3	27.5	127	16.74			1		15		2020-08-08	2020-08-08	2020-09-11	2		3	1	0	2016-06-20	2016-08-15
2020-09-11	8	Ogande Dispensary	8024	0	7	2	1	1		2006-03-03	0	4	6		2009-03-03	2009-03-04	2010-10-27	1		1150	2	15			1	2016-12-02	2		1	30	135	15.6					15		2020-08-08	2020-08-08	2020-09-11	2		3	1	0	2017-03-24	2017-04-21
2020-09-14	8	Ogande Dispensary	8025	1	1	5				1988-08-29	0	25	4		2012-06-18	2012-06-26	2014-02-13	2		515	1	42	157	16.8	0												17		2020-08-06	2020-08-06	2020-11-04	4		3
2020-09-14	8	Ogande Dispensary	8026	1	4	5				1989-08-17	0	23	6		2011-11-25	2012-03-09	2013-03-09	1		354	2	63	162		1	2015-02-04	2		2		162						15		2020-09-09	2020-09-09	2020-10-09	2		3	1	1	2016-03-03	2016-04-28	2016-05-29
2020-09-14	8	Ogande Dispensary	8028	1	6	2	1	1		2002-06-15	1	17	4		2019-09-04	2019-09-04	2019-09-04	13			1	60	164	21.7	0												13		2020-08-26	2020-08-26	2020-09-23	2		3
2020-09-14	8	Ogande Dispensary	8030	0	1	5				1974-01-17	0	39	6		2013-07-08	2013-07-23	2013-08-08	1		181	1	65	172	21.5	1	2017-10-24	2		1	65	177	21.07					15		2020-07-16	2020-07-16	2020-10-14	4		3	1	1	2017-10-11	2017-10-24	2017-11-22
2020-09-14	8	Ogande Dispensary	8031	0	4	5				1978-08-18	0	30	6		2009-03-05	2009-07-14	2009-07-14	19		382	2	61			0												17		2020-07-08	2020-07-08	2020-10-08	4		3
2020-09-14	8	Ogande Dispensary	8029	1	4	5				1967-01-01	0	43	6		2010-01-08	2010-01-08	2010-05-04	19		313	3	55			1	2018-10-04	2		2	52	165				1		15		2020-09-09	2020-09-09	2020-10-07	2		3	1	1	2018-10-31	2018-11-02	2018-11-16
2020-09-15	8	Ogande Dispensary	8032	0	4	5				1983-11-07	0	29	6		2011-01-07	2011-01-07	2013-08-16	1		745	2	70	182		0												17		2020-08-18	2020-08-18	2020-11-11	3		3
2020-09-15	8	Ogande Dispensary	8033	1	1	5				1980-08-07	0	31	6		2011-07-01	2011-07-08	2011-08-10	1		225	3	53			0												13		2020-07-14	2020-07-14	2020-08-11	2		3
2020-09-15	8	Ogande Dispensary	8034	1	4	5				1989-06-15	1	25	6		2010-08-10	2010-08-10	2015-01-29	13		1081	2	62	165		0												17		2020-08-13	2020-08-13	2020-11-11	4		3
2020-09-15	8	Ogande Dispensary	8035	0	4	5				1992-06-15	1	25	4		2017-06-27	2017-06-27	2017-06-27	13			2	67	172		0												17		2020-08-19	2020-08-19	2020-11-18	4		3
2020-09-15	8	Ogande Dispensary	8036	0	4	5				1989-02-15	0	25	6		2014-06-03	2015-01-21	2015-02-05	13		427	1	68	181		0												17		2020-08-05	2020-08-05	2020-11-04	4		3
2020-09-15	8	Ogande Dispensary	8037	1	4	5				1987-08-12	0	25	6		2012-09-06	2012-09-06	2012-09-27	1		71	1	56	165	21	0												17		2020-09-01	2020-09-01	2020-09-29	2		3
2020-09-15	8	Ogande Dispensary	8038	1	4	5				1976-06-24	0	38	6		2014-03-10	2014-03-10	2014-09-09	13			3	64.2	157		0												17		2020-09-03	2020-09-03	2020-12-03	4		3
2020-09-15	2	Marindi SCH	2026	1	7	1	1	1		2016-10-15	0	2	4		2019-09-23	2019-09-23	2019-09-23	8			3	11	89	13.4	0												8		2019-09-23	2019-09-23	2019-10-07	2		3
2020-09-15	2	Marindi SCH	2027	0	7	1	0	1		2015-10-19	0	1	4		2017-07-12	2017-07-12	2017-08-16	9			2	7.7	78	10	0												9		2020-06-23	2020-06-23		4		3
2020-09-15	2	Marindi SCH	2028	1	7	1	1	1		2012-02-14	0	5	4		2018-01-22	2018-01-22	2018-01-22	8			1	17.2	107	16	0												11		2020-08-27	2020-08-27	2020-10-27	3		3
2020-09-15	2	Marindi SCH	2029	1	6	2	1	1		2007-11-13	0	8	4		2016-10-12	2016-10-12	2016-10-12	8			1	24.6	130	16.5	0												17		2020-08-01	2020-08-01	2020-11-07	3		3
2020-09-15	2	Marindi SCH	2030	0	6	2	1	1		2007-02-28	0	9	4		2016-08-01	2016-08-01	2016-08-08	8			1	23	120.8	16.1	0												11		2020-09-05	2020-09-05	2020-12-05	4		3
2020-09-15	2	Marindi SCH	2031	1	6	2	1	1		2008-06-15	0	8	4		2016-07-08	2016-07-08	2016-07-08	8			3	24.3	122	18	0												17		2020-08-08	2020-06-06	2020-09-07	2		3
2020-09-15	2	Marindi SCH	2032	1	7	1	1	1		2013-09-13	0	5	4		2019-06-17	2019-06-17	2019-06-17	8			3	13.5	106	12	0												11		2020-08-19	2020-08-19	2020-10-26	3		3
2020-09-16	8	Ogande Dispensary	8039	0	4	5				1972-06-15	1	43	6		2013-01-30	2014-01-08	2015-11-26	13		612	1	76.5	170		0												17		2020-05-13	2020-05-13	2020-08-19	4		3
2020-09-16	8	Ogande Dispensary	8041	1	5	5				1961-08-21	0	49	6		2008-08-20	2008-08-20	2011-02-24	1		357	2				0												17		2020-08-13	2020-08-13	2020-11-11	4		3
2020-09-16	8	Ogande Dispensary	8042	1	1	5				1989-05-22	0	24	2		2013-05-02	2013-05-02	2013-05-30	1		256	2	51	167		0												17		2020-08-20	2020-08-20	2020-11-18	4		3
2020-09-16	8	Ogande Dispensary	8045	1	7	2	1	1		2008-08-02	0	2	6		2010-10-27	2010-10-27	2011-01-03	7			1	13			0												11		2020-09-11	2020-09-11	2020-10-09	2		3
2020-09-16	2	Marindi SCH	2033	1	6	2	0	0		2004-04-01	0	13	4		2010-05-18	2010-05-18	2017-11-03	13		1753	3	48.6	151	22.2	0												17		2020-08-04	2020-08-04	2020-11-12	4		3
2020-09-16	2	Marindi SCH	2034	1	6	2	1	1		2009-05-24	0	0	2		2009-08-10	2009-08-12	2009-08-12	8			3	11	95		0												17		2020-07-22	2020-07-22	2020-10-22	4		3
2020-09-16	2	Marindi SCH	2035	0	6	2		1		2003-06-01	0	8	4		2011-01-21	2011-01-21	2011-07-05	12			2				0												17		2020-07-04	2020-07-04	2020-10-03	4		3
2020-09-16	2	Marindi SCH	2036	0	6	2	1	1		2004-04-23	0	6	4		2011-03-01	2011-03-01	2011-03-16	1			1				0												17		2020-08-01	2020-08-01	2020-11-07	4		3
2020-09-16	2	Marindi SCH	2037	1	6	2	1	1		2008-05-28	0	10	88	TI	2018-05-04	2018-05-28	2018-05-28	8				24.6	130		0												11		2020-09-05	2020-09-05	2020-11-07	3		3
2020-09-16	2	Marindi SCH	2038	0	7	1	1	1		2013-06-02	0	1	4		2014-04-01	2014-04-01	2014-06-27	9			3	7.5			0												11		2020-09-16	2020-09-16	2020-11-19	3		3
2020-09-16	2	Marindi SCH	2039	1	7	1	1	1		2015-05-21	0	1	88	TI	2016-03-21	2016-03-21	2016-12-21	9			1	10	74	15	0												13		2020-09-08	2020-09-08	2020-10-28	2		3
2020-09-16	2	Marindi SCH	2040	1	6	2	1	0		2006-06-15	0	8	4		2014-05-09	2014-07-01	2014-07-01	8		525	3	24	117	18	0												17		2020-07-04	2020-07-04	2020-10-03	4		3
2020-09-14	8	Ogande Dispensary	8027	1	5	5				1982-06-01	0	31	6		2013-01-18	2013-01-30	2013-10-10	1		207	2	45	157	17.9	1	2016-07-26	2		2	49	157						15		2020-09-10	2020-09-10	2020-10-07	2		3	1	1	2016-06-24	2016-07-12	2016-11-14
2020-09-16	8	Ogande Dispensary	8043	0	7	1	99	0		2016-02-15	0	0	2		2016-04-22	2016-04-22	2016-04-22	9		194	1	14			1	2018-05-17	2			10.5							9		2020-09-03	2020-09-03	2020-09-28	2		3	1	0	2019-12-02	2019-12-30
2020-09-17	8	Ogande Dispensary	8047	0	7	2	1	1		2006-04-13	0	5	6		2011-07-21	2011-07-21	2011-09-13	7		257	1				1	2017-03-09	2		1	28				2016-05-18	12		3		2020-08-08	2020-08-08	2020-11-06	4		3	1	1	2018-11-17	2018-12-23	2019-01-12
2020-09-17	8	Ogande Dispensary	8048	1	7	2	1	0		2006-06-26	0	1	6		2008-04-30	2008-05-12	2008-05-12	7			2	27	136		0												9		2020-07-11	2020-07-11	2020-10-09	4		3
2020-09-17	8	Ogande Dispensary	8049	1	4	3				1996-08-15	0	18	2		2015-03-03	2015-03-03	2015-03-03	13		450	2	50	165		0												17		2020-09-15	2020-09-15	2020-10-13	2		3
2020-09-17	8	Ogande Dispensary	8050	1	4	5				1987-08-23	0	29	88	Outreach	2017-03-27	2017-03-27	2017-03-27	13			1	48	165	17.63	0												17		2020-08-25	2020-08-25	2020-09-22	2		3
2020-09-17	8	Ogande Dispensary	8051	0	4	5				1973-07-18	0	42	6		2015-09-12	2015-09-14	2015-09-30	13		280	1	54	162		0												17		2020-08-10	2020-08-10	2020-11-11	4		3
2020-09-17	8	Ogande Dispensary	8052	0	4	5				1986-06-15	1	27	6		2013-11-01	2013-11-01	2013-11-07	1		5	2	48	170	16.1	0												17		2020-08-19	2020-08-19	2020-11-18	4		3
2020-09-17	2	Marindi SCH	2041	0	6	2	1	1		2008-03-10	0	3	4		2012-01-09	2012-01-11	2012-01-17	1			2	10			0												11		2020-07-16	2020-07-16	2020-10-14	4		3
2020-09-17	2	Marindi SCH	2042	0	7	1	0	1		2013-04-27	0	1	5		2014-06-09	2014-06-09	2014-06-09	1			3	6	74		0												8		2020-09-08	2020-09-08	2020-10-14	2		3
2020-09-17	2	Marindi SCH	2043	1	6	2	1	1		2001-02-10	0	5	4		2006-08-08	2006-08-08	2006-08-08	1		254	2				0												4		2020-09-01	2020-09-01	2020-09-30	2		3
2020-09-17	2	Marindi SCH	2044	0	6	2	1	1		2009-06-11	0	3	2		2011-03-14	2011-03-14	2012-11-19			1060	1	15			1	2017-06-09	1 2		1	22.5	114	19.1			1		9		2020-08-14	2020-08-14	2020-11-07	4		3	1	1	2017-09-14	2017-09-25	2017-10-05
2020-09-17	2	Marindi SCH	2045	1	6	2	1	1		2006-12-02	0	5	4		2012-04-20	2012-04-20	2012-09-28	2							0												17		2020-05-02	2020-05-02		4		3
2020-09-17	2	Marindi SCH	2046	0	6	2	1	1		2009-06-15	0	4	4		2013-08-14	2013-08-14	2013-09-04	1			2	21			0												11		2020-08-20	2020-07-23	2020-10-16	3		3
2020-09-17	2	Marindi SCH	2047	0	7	1	0	1		2019-07-04	0	0	2		2019-08-20	2019-09-17	2019-09-17	9		1835	1	4.1	58	11	0												9		2020-09-03	2020-09-03	2020-10-06	2		3
2020-09-17	2	Marindi SCH	2048	0	7	1	1	1		2010-10-22	0	5	5		2012-04-19	2012-04-19	2016-02-29	7			4	17			0												9		2020-09-03	2020-09-03	2020-10-14	2		3
2020-09-21	3	Mbita DH	3012	1	5	5				1966-06-15	0	40	6		2005-06-12	2006-01-26	2007-02-15	1		166	3	47	159		1	2015-01-17	2 3	166	3	47	159				1		15		2020-08-10	2020-08-10	2020-10-30	4		3	1	1	2017-02-23	2017-03-08	2020-05-29
2020-09-21	3	Mbita DH	3013	1	6	5				2000-06-15	0	7	4		2006-10-06	2006-10-06	2007-09-14	1			3	21	132		0												17		2020-06-13	2020-06-13	2020-10-17	5		3	0
2020-09-21	3	Mbita DH	3014	1	5	5				1954-06-15	0	56	6		2005-04-13	2005-04-13	2011-01-02	1			3	55	168		0												17		2020-09-09	2020-09-09	2020-12-11	4		3	0
2020-09-21	3	Mbita DH	3015	1	6	2	1	1		2000-06-26	0	15	6		2016-01-28	2016-01-28	2016-02-10	13		462	1	50	166	17	0												13		2020-09-12	2020-09-12	2020-12-11	4		3	0
2020-09-21	3	Mbita DH	3016	1	6	2	1	1		2006-09-09	0	0	4		2006-10-13	2006-10-13	2007-06-04	1			3	15	110		0												13		2020-06-13	2020-06-13	2020-10-17	4		3	0
2020-09-21	3	Mbita DH	3017	1	6	2	1	1		2005-05-07	0	1	4		2006-04-04	2006-04-04	2007-04-20	1			3	10	81		0												13		2020-08-23	2020-08-23	2020-11-16	4		3	0
2020-09-17	8	Ogande Dispensary	8046	1	6	2	1	1		2002-06-25	1	11	6		2012-12-27	2013-01-08	2014-01-10	7		412	2	30	132		1	2015-03-17	2		1	36	143						4		2020-09-11	2020-09-11	2020-12-11	4		3	0
2020-09-16	8	Ogande Dispensary	8040	0	1	5				1970-01-01	0	43	5		2013-05-17	2013-05-17	2013-05-30	1		100	2	55	168	19	1	2019-10-04	2		2	72	168	25.51			17		17		2020-09-03	2020-09-03	2020-12-03	4		3	1	1	2019-06-06	2019-07-12	2019-08-23
2020-09-18	8	Ogande Dispensary	8053	0	7	2	1	1		2008-04-10	0	6	4		2013-10-15	2014-04-10	2014-05-08	8		280	1	18	104		0												11		2020-09-11	2020-09-11	2020-12-11	4		3
2020-09-18	8	Ogande Dispensary	8054	1	5	5				1985-06-15	1	23	2		2008-05-15	2008-05-15	2008-08-07	1		466	1				0												17		2020-09-01	2020-09-01	2020-09-29	2		3
2020-09-18	8	Ogande Dispensary	8055	0	6	2	1	1		2003-05-15	0	9	6		2009-01-29	2009-04-09	2013-02-06	7		283	3	24			1	2016-11-03	2		2	34	140	16.3					4		2020-09-09	2020-09-09	2020-12-11	4		3	1	1	2016-05-24	2016-07-24	2017-01-04
2020-09-18	8	Ogande Dispensary	8056	0	7	1	99	1		2014-06-02	0	0	2		2015-04-15	2015-05-27	2015-05-27	9			1	8.8			0												11		2020-09-07	2020-09-07	2020-10-05	2		3
2020-09-18	8	Ogande Dispensary	8057	1	6	2	1	1		2002-05-02	0	11	6		2010-04-20	2010-04-20	2013-06-13	7		512	2	25			0												17		2020-09-16	2020-09-16	2020-10-14	2		3
2020-09-21	8	Ogande Dispensary	8058	1	7	2	1	1		2008-06-15	1	6			2015-02-18	2015-02-18	2015-03-04	8			1	23			1	2017-07-08	2		2	32							4		2020-08-03	2020-08-03	2020-11-06	4		3	1	1	2017-04-04	2017-04-28	2017-06-20
2020-09-21	8	Ogande Dispensary	8059	1	4	5				1996-12-15	0	12	2		2009-07-14	2009-07-14	2009-07-14	1		349	2	46	155		0												17		2020-09-08	2020-09-08	2020-10-06	2		3
2020-09-21	8	Ogande Dispensary	8061	1	7	1	1	1		2014-06-15	1	2	4		2016-07-18	2016-07-18	2016-07-18	9		334	1	12.5	89		1	2017-02-17	2		1	13	93				9		9		2020-09-09	2020-09-09	2020-10-05	2		3	1	0	2017-04-24	2017-05-04
2020-09-21	8	Ogande Dispensary	8062	0	6	2	1	1		2002-12-22	0	14	4		2017-10-11	2017-10-11	2017-10-11	13			2	48	169		0												17		2020-07-10	2020-07-10	2020-10-09	4		3
2020-09-21	8	Ogande Dispensary	8063	0	7	2	99	1		2010-06-15	1	0	4		2011-04-07	2011-04-07	2011-04-07	88	AZT+3TC+ABC		1	24			0												8		2020-03-12	2020-03-12	2020-04-06	2		3
2020-09-21	2	Marindi SCH	2049	0	6	2	1			2004-06-15		6	4		2010-01-18	2010-01-19	2010-12-03	7			3	10			0												17		2020-07-04	2020-07-04	2020-10-03	4		3
2020-09-21	2	Marindi SCH	2050	0	7	1	1	0		2013-04-04	0	1	2		2014-06-03	2014-06-03	2014-06-05	1			1	9		11.5	0												9		2020-09-08	2020-09-08	2020-10-07	3		3
2020-09-21	2	Marindi SCH	2051	0	6	2	1	1		2008-06-15	0	4	4		2012-06-25	2012-06-25	2012-09-21	1			1	10			0												9		2020-09-16	2020-09-16	2020-11-19	3		3
2020-09-21	2	Marindi SCH	2052	0	6	2	1	1		2008-08-04	0	3	4		2011-07-18	2011-07-18	2011-10-07	1		606	1	11			0												11		2020-09-05	2020-09-05	2020-11-07	3		3
2020-09-21	2	Marindi SCH	2053	1	6	2	1	1		2010-06-28	0	1	2		2012-02-17	2012-02-17	2012-02-17	1			1	10			1	2016-03-22	2		2	17.5	111	14.5			1		9		2020-07-22	2020-07-22	2020-09-23	3		3	99
2020-09-21	2	Marindi SCH	2054	0	7	1	1	1		2012-08-27	0	0	2		2013-01-21	2013-05-30	2013-05-30	3			3	9			0												11		2020-07-27	2020-07-27	2020-10-26	4		3
2020-09-21	2	Marindi SCH	2055	1	6	2	1	0		2007-11-10	0	6	4		2013-11-25	2013-11-25	2014-10-02	1		841	1	20	113		1	2018-12-01	2		1	35	141	18.6			9		11		2020-09-05	2020-09-05	2020-10-03	2		3	1	1	2019-02-04	2019-04-06	2019-05-03
2020-09-21	2	Marindi SCH	2056	0	6	2	1	0		2010-06-10	0	3	4		2014-02-21	2014-02-24	2014-03-10	8		530	2	10	101	9.8	0												11		2020-07-22	2020-07-22	2020-10-26	4		3
2020-09-21	2	Marindi SCH	2057	1	6	5				1999-06-15	0	9	4		2009-02-04	2009-02-04	2009-03-11	1		297	2				0												10		2020-07-04	2020-07-04	2020-10-03	4		3
2020-09-22	3	Mbita DH	3018	1	4	5				1975-08-18	0	39	4		2014-09-23	2014-09-23	2015-05-12	13		480	1	55	160	21	0												13		2020-05-21	2020-05-21	2020-09-21	5		3	0
2020-09-22	3	Mbita DH	3019	0	2	5				1981-06-15	0	37	4		2019-01-03	2019-01-03	2019-01-03	17			2	54	171	18	0												17		2020-04-28	2020-04-28	2020-08-19	5		2	0
2020-09-22	3	Mbita DH	3020	1	6	5				1997-02-15	0	19	4		2016-11-02	2016-11-02	2016-11-02	13			1	36	163		0												13		2020-07-27	2020-07-27	2020-09-14	3		2	0
2020-09-22	3	Mbita DH	3021	1	4	5				1992-08-23	0	25	2		2018-03-01	2018-03-01	2018-03-01	13			2	68	166	24	0												13		2020-08-18	2020-08-18	2020-10-27	3		3	0
2020-09-22	3	Mbita DH	3022	0	1	5				1999-06-15	0	8	4		2007-07-13	2007-07-13	2007-07-13	12		270	3	41		35	1	2019-07-19	2		3	64	126	20			15		15		2020-08-03	2020-08-03	2020-11-28	4		2	1	1	2019-08-16	2019-08-28	2019-09-18
2020-09-22	3	Mbita DH	3023	0	4	5				1993-04-15	0	19	4		2012-08-29	2012-09-23	2012-10-21	13		63	3		175	22	0												17		2020-08-15	2020-08-15	2020-10-27	3		3	0
2020-09-22	3	Mbita DH	3024	0	2	5				1982-06-15	0	29	4		2012-01-23	2012-01-23	2012-03-19	13			2	54	163		1	2017-12-13	2		2	60	163				13		4		2020-08-04	2020-08-04	2020-10-27	3		3	1	1	2018-01-29	2018-03-26	2018-07-18
2020-09-22	2	Marindi SCH	2058	1	7	1	1	1		2012-06-15	0	1	2		2014-05-09	2014-05-09	2014-05-30	7			1	12			0												13		2020-08-06	2020-08-06	2020-10-26	3		3
2020-09-22	2	Marindi SCH	2059	0	7	1	1	1		2015-06-18	0	4	4		2017-11-10	2017-11-10	2017-11-10	9			1	10.9	86	13.6	0												8		2020-07-22	2020-07-22	2020-10-26	4		3
2020-09-22	2	Marindi SCH	2060	0	7	1	1	1		2012-06-15	0	7	4		2019-07-19	2019-07-19	2019-07-19	8			1	19	120.5	14.5	0												11		2020-08-19	2020-08-19	2020-10-26	3		3
2020-09-22	2	Marindi SCH	2061	0	7	1	0	1		2016-01-20	0	2	2		2018-02-10	2018-02-10	2018-02-10	9		1775	1	10			0												9		2020-09-14	2020-09-14	2020-10-23	2		3
2020-09-22	2	Marindi SCH	2062	1	7	1	1	1		2011-11-17	0	2	2		2012-02-28	2012-06-24	2014-06-24	1		1531	1	6.5			0												9		2020-07-16	2020-07-16	2020-10-14	4		3
2020-09-22	2	Marindi SCH	2063	1	6	2	1	1		2010-08-04	0	4	4		2015-07-20	2015-07-20	2015-07-20				2	16	107		0												9		2020-07-27	2020-07-27	2020-10-26	4		3
2020-09-22	2	Marindi SCH	2064	0	6	2	1	0		2004-06-15	0	6	4		2010-10-13	2010-10-13	2011-01-25	2		246	3	21			1	2018-03-03	2		3	41.9	152	18		2017-09-16	15		15		2020-09-05	2020-09-05	2020-11-07	3		3	1	1	2018-03-03	2018-04-07	2018-05-17
2020-09-22	2	Marindi SCH	2065	0	7	1	1	1		2014-04-20	0	1	4		2016-02-02	2016-02-04	2016-02-17	9			1	9.7	184	14.5	1	2019-05-16	2		1	20.5	109	17.1			9		9		2020-09-16	2020-09-16	2020-11-19	3		3	1	1	2019-08-03	2019-08-19	2019-09-18
2020-09-23	3	Mbita DH	3025	0	4	5				1998-06-15	0	18	4		2016-12-30	2016-12-30	2016-12-30	12			2	52	160		0												17		2020-08-31	2020-08-31	2020-11-27	4		3	0
2020-09-23	2	Marindi SCH	2066	0	7	1	1	1		2016-11-20	0	0	2		2017-02-17	2017-02-17	2017-02-17	9			2	3.5	56	11.16	1	2018-05-15	1 2		1	9.1	75				9		9		2020-09-03	2020-09-03	2020-10-06	2		3	1	99
2020-09-23	2	Marindi SCH	2067	1	7	1	0	1		2019-08-10	0	0	2		2019-11-15	2019-11-15	2019-11-15	9			1	5.5	57	12	0												9		2020-09-14	2020-09-14	2020-10-13	2		3
2020-09-23	2	Marindi SCH	2069	0	6	1	1	1		2011-08-03	0	3	4		2015-03-31	2015-03-31	2015-04-15	8		624	3	16	105		0												11		2020-09-05	2020-09-05	2020-12-05	4		3
2020-09-23	2	Marindi SCH	2070	0	7	1	1	1		2011-06-15	0	5	4		2017-03-27	2017-03-27	2017-03-27	8		1665	1	18.9	116	15.8	0												11		2020-07-21	2020-07-21	2020-10-22	4		3
2020-09-23	2	Marindi SCH	2071	0	7	1	1	1		2015-06-27	0	0	4		2016-04-19	2016-04-19	2016-04-19	9			99	9.2	68	12	0												9		2020-09-17	2020-09-17	2020-10-26	2		3
2020-09-23	2	Marindi SCH	2072	1	6	2	0	0		2001-10-21	0	14	4		2016-08-23	2016-08-23	2016-08-23	13			2	66.4	166	23.9	0												17		2020-08-10	2020-08-10	2020-11-12	4		3
2020-09-23	2	Marindi SCH	2073	0	7	1	1	1		2013-06-15	0	3	4		2016-07-22	2016-07-22	2016-07-22	8			1	20	106	15.1	0												11		2020-09-16	2020-09-16	2020-11-19	3		3
2020-09-24	3	Mbita DH	3026	0	4	5				1991-11-11	0	28	4		2020-03-19	2020-03-19	2020-03-19	17		128	1	62	172	21	0												17		2020-09-21	2020-09-21	2020-10-29	2		3	0
2020-09-24	3	Mbita DH	3027	1	2	5				1986-06-15	0	33	4		2020-03-18	2020-03-18	2020-03-18	17		473	1	53	165	20	0												17		2020-09-24	2020-09-24	2020-10-27	2		3	0
2020-09-24	3	Mbita DH	3028	0	4	5				1993-06-15	0	26	4		2020-03-16	2020-03-16	2020-03-16	17		395	1	62	178	19	0												17		2020-07-21	2020-07-21	2020-09-30	3		3	0
2020-09-24	3	Mbita DH	3029	0	4	5				1989-06-15	0	30	4		2020-03-18	2020-03-18	2020-03-18	17			1	55	168	20	0												17		2020-08-29	2020-08-29	2020-10-27	3		3	0
2020-09-24	3	Mbita DH	3030	1	4	5				1974-06-15	0	34	4		2008-11-14	2008-11-14	2009-02-08	14			2	68	169	23	1		2		1	82	169	28		2015-12-21	15		15		2020-08-10	2020-08-10	2020-09-30	2		2	1	1	2020-01-23	2020-03-03	2020-04-07
2020-09-24	3	Mbita DH	3031	1	1	5				1975-06-15	0	33	2		2008-02-27	2008-02-27	2008-09-25	14		100	2	64	161		1		3	120	2	67	161				14		14		2020-07-16	2020-07-16	2020-10-29	4		3	0
2020-09-24	3	Mbita DH	3032	0	4	5				1975-06-15	0	33	4		2008-06-04	2008-06-09	2008-08-25	12		165	2	61	168		1	2018-11-08	2		2	53	168				12		3		2020-08-27	2020-08-27	2020-11-24	4		3	1	1	2018-05-10	2018-07-05	2018-09-22
2020-09-24	3	Mbita DH	3033	1	4	5				1977-04-26	0	42	88	HBCT	2019-07-22	2019-07-22	2019-07-22	17			1	49	163	18	0												17		2020-07-06	2020-07-06	2020-10-07	3		3	0
2020-09-24	3	Mbita DH	3034	1	4	5				1992-06-15	0	27	4		2019-07-22	2019-07-22	2019-07-22	13			1	55	158	22	0												13		2020-08-28	2020-08-28	2020-09-30	2		3	0
2020-09-24	3	Mbita DH	3035	1	4	5				1992-06-15	0	27	4		2019-07-18	2019-07-18	2019-07-18	13			1	57	165	20	0												13		2020-08-08	2020-08-08	2020-09-05	2		3	0
2020-09-24	2	Marindi SCH	2074	0	6	2	1	1		2005-10-09	0	9	2		2014-09-26	2014-10-09	2014-10-09	8		413	1	23	123		1	2018-05-05	2		2	33.8	142	23			13		4		2020-08-01	2020-08-01	2020-11-07	4		3	1	1	2018-05-21	2018-06-02	2018-06-13
2020-09-24	2	Marindi SCH	2075	1	6	2	1	1		2004-04-26	0	6	4		2008-02-26	2008-02-26	2011-04-01	1		969	2	16			1	2015-08-05	2		2	26	127	16.2			1		9		2020-08-01	2020-08-01	2020-11-07	4		3	99
2020-09-24	2	Marindi SCH	2076	0	6	2	1	1		2004-09-02	0	6	4		2008-12-24	2008-12-24	2011-06-09	7		83	1	18			1	2017-01-18	2		2	25.8	127	18			1		9		2020-08-01	2020-08-01	2020-11-07	4		3	1	1	2017-03-08	2017-03-25
2020-09-24	2	Marindi SCH	2077	0	7	2	1	1		2004-10-10	0	7	4		2011-10-10	2011-10-10	2012-01-14	1		273	1	27	120		0												14		2020-09-05	2020-09-05	2020-10-03	2		3
2020-09-24	2	Marindi SCH	2078	0	6	2	1	1		2007-02-24	0	7	4		2011-07-05	2011-07-05	2014-06-26	7		902	1	18	109		0												11		2020-09-05	2020-09-05	2020-12-05	4		3
2020-09-24	2	Marindi SCH	2079	1	6	2	1	1		2004-05-11	0	7	4		2010-05-11	2010-05-11	2012-03-21	1		235	2	17			0												17		2020-07-04	2020-07-04		4		3
2020-09-22	1	Homa Bay CTRH	1001	0	7	1	1	1		2011-08-15	0	2	2		2013-09-13	2013-09-16	2013-10-28	7		398	3	9	78		0												3		2020-07-14	2020-07-14	2020-10-15	4		3
2020-09-22	1	Homa Bay CTRH	1002	1	7	1	1	1		2011-03-20	0	1	5		2012-04-19	2012-04-19	2012-04-19	9			1	15			0												11		2020-07-23	2020-07-23	2020-09-24	3		3
2020-09-22	1	Homa Bay CTRH	1003	0	6	2	1	1		2001-09-15	0	12	5		2013-10-29	2013-11-11	2014-01-28	2		356	3	20	126		1	2018-03-22	1 2		3	36	153.2	14.96					17		2020-08-20	2020-08-20	2020-10-02	3		3	1	1	2018-11-15	2019-02-02	2019-02-16
2020-09-22	1	Homa Bay CTRH	1004		7	1	99	1		2014-09-15	0	0	2		2014-12-01	2015-01-20	2015-01-20	9			1	3.9	95		0												11		2020-07-02	2020-07-02	2020-10-01	4		3
2020-09-22	1	Homa Bay CTRH	1005	1	7	2	1	1		2007-12-16	0	6	4		2014-12-11	2014-12-11	2014-12-11	1		1222	2	24.5			0												17		2020-09-19	2020-09-19	2020-11-07	3		3
2020-09-22	1	Homa Bay CTRH	1006	0	7	1	1	1		2012-05-01	0	2	6		2014-10-10	2014-10-10	2014-10-10	1		1081	1	13		14	1	2017-08-30	2		1	18	106	18					9		2020-01-30	2020-01-30	2020-02-13	1		2	1	1	2017-11-06	2017-12-18	2018-01-18
2020-09-23	1	Homa Bay CTRH	1007	0	7	1	1	1		2014-05-11	0	3	4		2018-01-17	2018-01-17	2018-01-17	8		383	2	10.5			1	2019-10-03	2			15	97.5						3		2020-08-20	2020-08-20	2020-09-24	2		3	1	1	2019-01-10	2019-06-20	2019-07-04
2020-09-23	1	Homa Bay CTRH	1008	0	7	2	1	1		2007-08-17	0	8	6		2015-08-14	2015-08-17	2015-09-15	1			2	27	134.1		0												17		2020-08-15	2020-08-15	2020-10-03	3		3
2020-09-23	1	Homa Bay CTRH	1009	0	7	1	1	1		2013-07-19	0	3	88	Outreach	2016-07-19	2016-07-19	2016-08-15	9			1	12	92		0												11		2020-06-30	2020-06-30	2020-10-05	5		3
2020-09-23	1	Homa Bay CTRH	1010	1	7	1	1	0		2012-05-05	0	3	6		2016-02-24	2016-02-24	2016-02-24	7		1486	2	12	89.2		0												11		2020-08-11	2020-08-11	2020-10-06	3		3
2020-09-23	1	Homa Bay CTRH	1011	1	7	1	1	1		2013-10-22	0	1	2		2015-02-19	2015-06-10	2015-06-10	9			2	8.9			0												9		2020-07-09	2020-07-09	2020-10-08	4		3
2020-09-23	1	Homa Bay CTRH	1012	1	7	2	1	1		2010-05-28	0	5	6		2015-05-26	2015-05-28	2015-06-25	1			2	12			0												11		2020-09-17	2020-09-17	2020-10-01	1		3
2020-09-23	1	Homa Bay CTRH	1013	0	6	2	1	1		2002-08-13	0	14	4		2016-11-09	2016-11-09	2017-01-12	1		80	2	33	145		0												17		2020-08-15	2020-08-15	2020-10-03	3		3
2020-09-24	1	Homa Bay CTRH	1014	1	7	1	1	1		2014-06-15	1	2	2		2016-11-24	2016-11-24	2016-11-24	7		823	2	7.1	73.3	10.6	0												8		2020-07-23	2020-07-23	2020-09-24	3		3
2020-09-24	1	Homa Bay CTRH	1015	0	7	1	1	0		2015-06-26	1	1	2		2017-01-26	2017-01-26	2017-01-26	9			2	8.3			0												9		2020-09-10	2020-09-10	2020-10-22	2		3
2020-09-25	1	Homa Bay CTRH	1016	1	7	1	1	1		2016-04-24	0	1	2		2017-06-13	2017-06-13	2017-06-13	9		931	1	8.2			1	2018-06-28	2		1			13.5					9		2020-09-21	2020-09-21	2020-10-29	2		3	1	1	2018-07-26	2018-08-09	2018-10-25
2020-09-24	1	Homa Bay CTRH	1017	0	7	2	1	1		2002-06-15	1	14	5		2017-04-05	2017-04-11	2017-04-25	8		1	4	26	142.6		1	2019-10-31	2		99	45	159.2	17.7		2019-03-23	17		15		2020-08-15	2020-08-15	2020-11-21	4		3	1	1	2019-11-19	2019-12-16	2020-01-07
2020-09-24	1	Homa Bay CTRH	1018	1	7	1	1	1		2016-11-15	0	1	2		2018-10-17	2018-10-17	2018-10-17	9			1				1	2020-06-22	2		2	14.5	89.6	15					9		2020-08-17	2020-08-17	2020-09-08	1		3	1	0	2020-07-24	2020-08-14
2020-09-25	1	Homa Bay CTRH	1019	1	6	5				1998-06-15	1	8	4		2007-04-05	2007-04-05	2007-04-05	2			1				0															2020-01-24	2020-02-24	2		3
2020-09-25	1	Homa Bay CTRH	1021	0	7	2	1	1		2007-06-15	1	1	4		2009-04-22	2009-04-22	2009-04-22	9			1				0												9		2020-09-18	2020-09-18	2020-10-15	2		3
2020-09-25	2	Marindi SCH	2080	1	6	5				1984-04-11	0	27	2		2010-05-01	2010-05-01	2012-02-01	7		172	1	65			0												17		2020-07-09	2020-07-09	2021-01-12	7		3
2020-09-25	2	Marindi SCH	2081	0	1	5				1988-07-19	0	22	4		2010-06-24	2010-09-16	2010-09-16	1			2				0												17		2020-04-14	2020-04-14	2020-10-13	7		3
2020-09-25	2	Marindi SCH	2082	1	4	5				1992-06-15	0	21	2		2014-02-17	2014-02-17	2014-05-09	13		791	3	57	155	23.7	0												17		2020-04-30	2020-04-30	2020-10-28	7		3
2020-09-25	2	Marindi SCH	2083	1	4	5				1992-08-10	0	22	88	TI	2013-09-16	2014-02-07	2014-10-26	2			1	55	155		0												17		2020-08-24	2020-08-24	2021-02-22	7		3
2020-09-25	2	Marindi SCH	2084	0	1	5				1977-11-30	0	33	4		2011-02-21	2011-02-21	2011-03-17	12		208	3	64			0												17		2020-04-20	2020-04-20	2020-10-21	7		3
2020-09-25	2	Marindi SCH	2085	1	2	5				1988-01-16	0	27	88	TI	2015-02-03	2015-02-03	2015-02-17	13		94	2	46.1	160	18	0												17		2020-06-23	2020-06-23	2020-12-15	7		3
2020-09-25	2	Marindi SCH	2086	1	5	5				1972-06-15	0	32	4		2004-07-02	2004-07-02	2004-10-28	19		534	4	44	105		0												17		2020-09-14	2020-09-14	2020-12-09	4		3
2020-09-25	2	Marindi SCH	2087	1	5	5				1988-12-24	0	22	4		2008-05-25	2008-05-25	2011-09-27	1		549	3	43	150	24.67	1	2019-07-15	2		1	58	152	23.3		2016-11-15	15		15		2020-09-23	2020-09-23	2020-10-07	1		3	1	1	2019-08-08	2019-08-28	2019-09-11
2020-09-28	7	Nyalkinyi (Jersey) Dispensary	7001	0	7	1	1	1		2009-06-15	0	1	2		2011-04-20	2011-04-20	2011-05-19	7			3	20			0												11		2020-08-12	2020-08-12	2020-10-06	3		3	0
2020-09-28	7	Nyalkinyi (Jersey) Dispensary	7002	1		1	1	0		2012-06-15	0	1	2		2013-09-10	2013-09-10	2013-10-10	7			1	12			0												11		2020-09-08	2020-09-08	2020-10-11	2		3	0
2020-09-28	7	Nyalkinyi (Jersey) Dispensary	7003	1	7	1	1	0		2014-03-05	0	0	2		2014-07-02	2014-07-02	2014-07-02	9			1	9		14	0												9		2020-09-11	2020-09-11	2020-12-08	4		3	0
2020-09-28	7	Nyalkinyi (Jersey) Dispensary	7004	1	7	1	1			2012-04-06	0	1	2		2013-06-20	2013-06-20	2013-11-28	1			2	18			1	2015-10-27	2		2	18					1		9		2020-08-11	2020-08-11	2020-10-06	3		3	1	1	2016-02-16	2016-03-08	2016-05-18
2020-09-28	7	Nyalkinyi (Jersey) Dispensary	7005	0	7	1	1	1		2010-07-15	0	2	2		2013-06-27	2013-06-27	2013-06-27	1		481	1	21			1	2019-09-15	2		2	24					1		9		2020-08-11	2020-08-11	2020-10-06	3		3	1	1	2019-12-10	2020-01-07	2020-01-21
2020-09-28	7	Nyalkinyi (Jersey) Dispensary	7006	1	7	1	1	1		2014-04-08	0	4	2		2018-09-04	2018-09-04	2018-09-04	8			1	14	113		0												8		2020-09-22	2020-09-22	2020-12-15	4		3	0
2020-09-28	7	Nyalkinyi (Jersey) Dispensary	7007	0	7	1	1	0		2008-08-18	0	3	2		2010-09-28	2010-09-28	2012-08-14	7			1	22	94		1	2019-08-20	2		1	30	129			2018-06-16	8		8		2020-06-16	2020-06-16	2020-08-11	3		3	1	1	2019-09-17	2019-11-12	2020-11-26
2020-09-28	7	Nyalkinyi (Jersey) Dispensary	7008	1	4	5				1986-06-15	0	26	4		2013-03-19	2013-03-19	2013-04-15	1			2	60	166		0												17		2020-08-20	2020-08-20	2020-11-27	4		3	0
2020-09-28	7	Nyalkinyi (Jersey) Dispensary	7009	1	5	5				1976-06-15	0	38	4		2012-08-13	2012-08-13	2014-09-11	13			2	43	156	17	0												17		2020-09-09	2020-09-09	2020-11-11	3		3	0
2020-09-28	7	Nyalkinyi (Jersey) Dispensary	7010	1	6	2	1	0		2008-06-15	0	6	2		2013-08-14	2013-08-14	2014-06-19	8			3	18			0												11		2020-08-09	2020-08-09	2020-10-11	4		3	0
2020-09-28	7	Nyalkinyi (Jersey) Dispensary	7011	1	4	5				1972-06-15	0	39	4		2011-11-22	2011-11-22	2012-02-21	12			1	47	158		0												15		2020-08-10	2020-08-10	2020-11-16	4		3	0
2020-09-28	7	Nyalkinyi (Jersey) Dispensary	7012	0	4	5				1965-06-15	0	46	4		2011-10-10	2011-10-10	2011-10-10	1		130	2	65	175	22	1	2019-03-27	2		1	73	175	24			17		17		2020-09-21	2020-09-21	2020-12-15	4		3	1	1	2019-08-24	2019-09-19	2019-11-27
2020-09-28	2	Marindi SCH	2088	1	1	4				1982-06-15	0	30	4		2010-02-12	2010-02-18	2012-07-17	7		2583	2	55			0												17		2020-09-28	2020-09-28	2020-12-17	3		3
2020-09-28	2	Marindi SCH	2089	1	4	5				1992-06-15	0	21	4		2008-08-05	2008-09-01	2013-08-20	12		314	2	52	167		0												17		2020-07-27	2020-07-27	2020-10-28	3		3
2020-09-28	2	Marindi SCH	2090	1	1	5				1992-02-17	0	22	2		2014-02-17	2014-02-17	2014-05-09	13		791	3	57	155		0												17		2020-04-30	2020-04-30	2020-10-28	7		3
2020-09-28	2	Marindi SCH	2091	1	6	5				1983-06-15	0	31	2		2013-12-05	2014-02-02	2014-08-04	13			2				0												17		2020-05-06	2020-05-06	2020-11-05	7		3
2020-09-28	2	Marindi SCH	2092	0	6	5				1985-07-15	0	24	4		2009-11-17	2009-11-17	2009-12-04	19		291	2	75			0												17		2020-05-18	2020-05-18	2020-11-16	7		3
2020-09-28	2	Marindi SCH	2093	1	1	5				1978-06-15	0	30	4		2009-05-08	2009-05-12	2009-06-09	19		92	2	47	150		0												17		2020-06-16	2020-06-16	2020-12-16	7		3
2020-09-28	2	Marindi SCH	2094	0	1	5				1957-09-01	0	52	4		2009-07-08	2009-07-08	2010-03-23	13		2	2	64			0												17		2020-07-23	2020-07-23	2021-01-20	7		3
2020-09-28	2	Marindi SCH	2095	1	6	5				1994-12-04	0	13	4		2008-07-21	2008-07-21	2008-10-10	12		4	3	35			0												17		2020-06-22	2020-06-22	2020-12-15	7		3
2020-09-29	7	Nyalkinyi (Jersey) Dispensary	7013	1	7	2	1	1		2008-03-12	0	5	4		2013-09-24	2013-11-15	2013-11-15	1		536	2	17			0												17		2020-09-06	2020-09-06	2020-11-08	3		3	0
2020-09-29	7	Nyalkinyi (Jersey) Dispensary	7014	1	7	2	1	1		2008-07-15	0	6	2		2014-05-25	2014-05-25	2014-08-12	1		514	2	22	105		0												17		2020-09-06	2020-09-06	2020-10-11	3		3	0
2020-09-29	7	Nyalkinyi (Jersey) Dispensary	7015	1	4	5				1988-08-16	0	25	2		2012-08-28	2012-08-28	2014-07-11	13			1	61	161	23	0												17		2020-07-21	2020-07-21	2020-09-17	3		3	0
2020-09-29	7	Nyalkinyi (Jersey) Dispensary	7016	1	7	1	1	1		2010-03-16	0	6	4		2013-07-16	2013-07-16	2016-04-10	1			2	10	99		0												11		2020-08-11	2020-08-11	2020-10-06	3		3	0
2020-09-29	7	Nyalkinyi (Jersey) Dispensary	7017	1	6	2	1	1		2000-06-15	0	14	4		2014-05-02	2014-05-02	2014-09-09	13		560	1	55	164	20	0												17		2020-08-27	2020-08-27	2020-11-19	4		3	0
2020-09-29	7	Nyalkinyi (Jersey) Dispensary	7018	0	7	2	1	0		2008-04-07	0	2	2		2011-02-08	2011-02-08	2011-02-08	7		250	3	26	128	19	0												8		2020-07-25	2020-07-25	2020-10-27	4		3	0
2020-09-29	7	Nyalkinyi (Jersey) Dispensary	7019	0	7	2	1	1		2008-06-15	0	2	4		2010-09-20	2010-09-20	2010-09-20	1		200	1	23	119		1	2020-04-05	2		1	31	134			2020-06-06	8		6		2020-09-15	2020-09-15	2020-10-13	2		2	1	0	2020-05-22	2020-06-27
2020-09-29	7	Nyalkinyi (Jersey) Dispensary	7020	1	6	2	1	1		2003-02-05	0	12	4		2013-09-03	2013-09-03	2015-04-17	13		341	1	52	149	23	0												17		2020-09-06	2020-09-06	2020-11-08	3		3	0
2020-09-29	7	Nyalkinyi (Jersey) Dispensary	7021	1	7	1	1	1		2014-06-05	0	0	2		2014-09-22	2014-10-07	2014-10-07	7			2	5	88		1	2020-02-13	2		1	19	107				8		6		2020-09-22	2020-09-22	2020-10-27	2		2	1	1	2020-03-20	2020-04-21	2020-05-31
2020-09-29	7	Nyalkinyi (Jersey) Dispensary	7022	1	7	1	1	1		2012-03-31	0	3	2		2014-12-07	2015-12-07	2015-12-07	9		470	1	17	85		1	2017-03-08	2		1	15	89				9		9		2020-08-18	2020-08-18	2020-10-03	3		2	1	1	2017-04-09	2017-05-01	2020-08-10
2020-09-29	7	Nyalkinyi (Jersey) Dispensary	7023	1	6	2	1	1		2007-06-15	0	7	2		2013-11-18	2013-11-18	2014-10-31	2			1	20	102		1	2019-11-30	2		1	35	144			2014-10-31	17		17		2020-09-06	2020-09-06	2020-11-27	3		3	1	1	2019-12-19	2020-02-27	2020-04-05
2020-09-29	7	Nyalkinyi (Jersey) Dispensary	7024	0	6	2	1	1		2004-06-04	0	10	4		2014-07-08	2014-07-08	2014-08-12	1			2	23	113		1	2017-10-18	2		2	29	150				1		15		2020-08-09	2020-08-09	2020-10-11	3		3	1	1	2017-12-15	2018-01-30	2018-03-03
2020-09-29	7	Nyalkinyi (Jersey) Dispensary	7025	0	7	1	1	1		2012-12-26	0	2	2		2015-02-14	2015-02-16	2015-02-16	7			1	15	86		0												11		2020-09-15	2020-09-15	2020-11-17	3		3	0
2020-09-28	1	Homa Bay CTRH	1023	1	6	5				2000-06-15	1	14	6		2012-02-17	2012-02-17	2014-11-14	13		473	1	41	153		0												13		2020-08-15	2020-08-15	2020-11-21	4		3
2020-09-28	1	Homa Bay CTRH	1024	1	7	2	1	1		2006-09-02	0	0	4		2007-06-21	2007-06-21	2007-06-21	1		579	1	7			0												17		2020-07-08	2020-07-08	2020-10-13	4		3
2020-09-28	1	Homa Bay CTRH	1025	0	6	5				1999-11-03	0	4	6		2003-12-03	2003-12-03	2004-02-10	19		44	3	17			0												17		2020-07-06	2020-07-06	2020-10-07	4		3
2020-09-28	1	Homa Bay CTRH	1027	1	7	1	1	1		2013-06-15	0	4	3		2015-09-16	2015-10-16	2017-07-28	9		1588	1	15			0												11		2020-09-17	2020-09-17	2020-09-17			3
2020-09-28	1	Homa Bay CTRH	1030	0	6	2	1	1		2003-10-31	0	7	1		2010-07-08	2010-07-08	2011-01-13	1		332	2				1	2017-10-12	2		3	39.4	132.7						15		2020-08-01	2020-08-01	2020-10-03	3		3	1	1	2017-04-20	2017-08-03	2017-09-06
2020-09-29	1	Homa Bay CTRH	1033	0	6	2	1	1		2000-11-22	0	5	6		2005-11-23	2005-11-23	2005-11-23	2		23	3	18	102		0												17		2020-09-19	2020-09-19	2020-12-19	4		3
2020-09-29	1	Homa Bay CTRH	1035	0	7	2	1	1		2006-08-05	0	3	3		2008-04-29	2008-04-29	2010-02-09	2		1301	2	11	87		0												11		2020-07-18	2020-07-18	2020-10-03	4		3
2020-09-29	1	Homa Bay CTRH	1037	0	6	2	1	1		2005-04-28	0	1	5		2006-05-29	2006-05-29	2006-05-29	1		1903	1	8			0												17		2020-08-15	2020-08-15	2020-11-21	4		3
2020-09-29	2	Marindi SCH	2096	1	4	4				1987-05-07	0	22	2		2009-08-18	2009-08-18	2009-10-19	1		669	2	46			0												17		2020-09-23	2020-09-23	2020-11-16	3		3
2020-09-29	2	Marindi SCH	2097	0	4	5				1956-06-15	0	55	4		2010-03-31	2010-03-31	2011-08-22	1		326	2	80			0												17		2020-06-02	2020-06-02	2020-12-01	7		3
2020-09-29	2	Marindi SCH	2098	1	4	5				1989-05-04	0	26	2		2010-10-18	2010-10-18	2015-05-11	13		524	2	72	164	24	0												17		2020-08-01	2020-08-01	2020-11-07	4		3
2020-09-29	2	Marindi SCH	2099	0	1	5				1980-06-15	0	30	4		2010-08-31	2010-11-09	2010-11-23	1		224	2	59			0												17		2020-05-19	2020-05-19	2020-11-17	7		3
2020-09-29	2	Marindi SCH	2100	0	1	5				1959-06-15	0	51	4		2010-06-02	2010-06-02	2010-09-20	19		49	3	57			0												17		2020-05-18	2020-05-18	2020-11-16	7		3
2020-09-29	2	Marindi SCH	2101	1	2	5				1977-06-14	0	36	4		2010-12-07	2010-12-08	2013-10-28	13		492	2	62	170	25	0												17		2020-07-15	2020-07-15	2020-10-10	4		3
2020-09-29	2	Marindi SCH	2102	1	2	5				1983-06-15	0	27	4		2011-01-03	2011-01-03	2011-04-04	2		268	3	50			0												17		2020-09-15	2020-09-15	2020-12-14	4		3
2020-09-29	2	Marindi SCH	2103	1	4	5				1960-06-15	0	51	4		2011-04-11	2011-04-11	2011-06-28	1		238	1	61	165		0												17		2020-06-30	2020-06-30	2020-09-29	4		3
2020-09-29	2	Marindi SCH	2104	1	4					1985-06-15	0	28	4		2011-02-10	2011-02-15	2013-10-10	12		297	2	45	154	18	1	2016-01-14	2		1	44	154	18			12		4		2020-09-29	2020-03-26	2021-03-23	7		3	1	1	2016-07-01	2016-07-14	2016-08-15
2020-09-30	7	Nyalkinyi (Jersey) Dispensary	7026	1	7	1	0	1		2017-09-30	0	0	2		2018-02-05	2018-02-08	2018-02-08	9			1	6	75	13	0												9		2020-07-25	2020-07-25	2020-08-30	2		3	0
2020-09-30	7	Nyalkinyi (Jersey) Dispensary	7027	1	6	2	1	1		2007-12-15	0	8	4		2016-02-17	2016-02-17	2016-02-17	8			1	19	113		1	2017-05-31	2		1	20	114				3		3		2020-09-06	2020-09-06	2020-11-08	3		3	1	1	2017-07-22	2017-08-29	2018-09-08
2020-09-30	7	Nyalkinyi (Jersey) Dispensary	7030	1	7	1	1	1		2014-06-24	0	1	2		2016-05-05	2016-05-05	2016-05-05	9			2	8	105	13	0												9		2020-09-05	2020-09-05	2020-11-17	3		3	0
2020-09-30	7	Nyalkinyi (Jersey) Dispensary	7031	1	7	1	0	1		2016-10-30	0	0	2		2017-02-09	2017-02-09	2017-02-15	9			1	5	89		1	2018-03-13	2		1	6	90				9		9		2020-07-14	2020-07-14	2020-09-08	3		3	1	1	2017-11-02	2017-11-16	2018-04-10
2020-09-30	7	Nyalkinyi (Jersey) Dispensary	7032	0	7	2	1	1		2010-03-09	0	5	4		2016-02-08	2016-02-08	2016-02-08	8			2	21	115		1	2019-05-14	2		2	25	116				8		8		2020-09-08	2020-09-08	2020-11-10	2		3	1	1	2020-01-21	2020-02-04	2020-03-09
2020-09-30	7	Nyalkinyi (Jersey) Dispensary	7033	0	7	1	1	0		2011-06-15	0	6	4		2017-07-06	2017-07-06	2017-07-06	8			1				0												8		2020-09-08	2020-09-08	2020-11-10	4		3	0
2020-09-30	7	Nyalkinyi (Jersey) Dispensary	7034	1	7	1	1	1		2012-03-01	0	4	2		2016-09-23	2016-09-23	2016-09-23	9			1	13	79		1	2020-01-15	2		1	22	86				9		9		2020-07-07	2020-07-07	2020-08-11	3		2	1	1	2020-04-08	2020-05-12	2020-06-09
2020-09-30	7	Nyalkinyi (Jersey) Dispensary	7035	1	6	2	1	0		2006-06-15	0	9	4		2015-06-22	2015-06-22	2015-06-22	1			1	25	130		0												1		2020-05-26	2020-05-26	2020-06-30	2		3	0
2020-09-30	7	Nyalkinyi (Jersey) Dispensary	7036	1	5	5				1970-05-13	0	42	4		2011-11-08	2011-11-08	2012-07-25	1			2	54	163	21	0												17		2020-08-06	2020-08-06	2020-11-12	4		3	0
2020-09-30	7	Nyalkinyi (Jersey) Dispensary	7037	1	4	5				1984-06-15	0	28	4		2012-09-24	2012-09-24	2012-09-24	1			1	67	154		0												17		2020-08-06	2020-08-06	2020-11-16	4		3	0
2020-09-30	7	Nyalkinyi (Jersey) Dispensary	7038	1	6	5				1996-06-15	0	18	4		2014-09-02	2014-09-02	2014-09-02	13		570	1	70	161		1	2015-09-08	2		1	54	161			2015-03-19	4		4		2020-09-16	2020-09-16	2020-12-09	4		3	1	1	2016-04-02	2016-06-23	2016-07-18
2020-09-30	7	Nyalkinyi (Jersey) Dispensary	7039	1	5	5				1975-06-15	0	41	4		2016-05-03	2016-05-03	2016-08-04	1			1	61	156		0												1		2020-08-06	2020-08-06	2020-11-08	4		3	0
2020-09-25	1	Homa Bay CTRH	1022	0	7	1	1	1		2012-03-15	0	2	6		2014-07-24	2014-07-24	2014-07-24	1		728	2	19			1	2018-05-17	2		2	17.7	111.2						11		2020-09-16	2020-09-16	2020-11-19	3		3	1	1	2018-06-28	2018-07-12	2018-10-04
2020-09-30	1	Homa Bay CTRH	1038	1	7	2	1	1		2009-05-22	0	0	2		2009-09-28	2009-09-28	2009-11-19			2457	1	6	57.5		0												11		2020-09-17	2020-09-17	2020-12-17	4		3
2020-09-30	1	Homa Bay CTRH	1040	1	6	2	1	1		2000-12-21	0	10	6		2006-12-22	2006-12-22	2011-01-13	1		748	3	25	128		1	2018-01-04	2		3	66	168.4	23.27					15		2020-09-19	2020-09-19	2020-12-19	4		3	1	1	2018-05-03	2018-05-31	2018-09-22
2020-09-30	1	Homa Bay CTRH	1041	0	6	2	1	1		2003-09-19	0	2	1		2005-09-19	2005-09-19	2006-03-23	1		532	4	9.5	81		0												17		2019-08-29	2019-08-29	2019-11-21	4		3
2020-09-30	1	Homa Bay CTRH	1042	0	6	2	1	1		2000-10-19	0	4	6		2004-10-13	2004-10-13	2005-02-17	19		15	3	15	102		1	2017-08-03	2		3	56	174			2012-07-06	1		15		2020-07-15	2020-07-15	2020-10-21	4		3	1	1	2017-04-04	2017-06-22	2017-07-06
2020-10-01	7	Nyalkinyi (Jersey) Dispensary	7040		4	5				1995-06-15	0	24	4		2020-05-06	2020-05-06	2020-05-06	17			1	51	157	20	1	2020-09-26	2		1	51	157	20.7			17		17		2020-08-25	2020-08-25	2020-09-29	2		99	0
2020-10-01	7	Nyalkinyi (Jersey) Dispensary	7041	1	1	5				1987-07-28	0	27	2		2015-01-06	2015-01-09	2015-01-09	13		612	1	60	166		0												17		2020-06-25	2020-06-25	2020-09-17	4		3	0
2020-10-01	7	Nyalkinyi (Jersey) Dispensary	7042	0	4	5				1970-06-15	0	43	4		2014-04-22	2014-04-22	2014-05-22	1		56	3	55	174	18	1	2016-04-05	2 3		3	59	174				1		15		2020-09-16	2020-09-16	2020-10-27	2		1	1	1	2019-01-18	2019-01-30	2019-02-13
2020-10-01	7	Nyalkinyi (Jersey) Dispensary	7043	0	4	5				1989-06-15	0	26	4		2015-12-05	2015-12-05	2016-02-24	14		415	1	76	185	22	0												17		2020-07-23	2020-07-23	2020-11-09	5		3	0
2020-10-01	7	Nyalkinyi (Jersey) Dispensary	7044	1	4					1979-06-15	0	36	4		2015-06-27	2015-07-27	2015-08-21	13		240	2	58	162	22	0												17		2020-05-06	2020-05-06	2020-10-15	6		3	0
2020-10-01	7	Nyalkinyi (Jersey) Dispensary	7045	0	4	5				1983-07-16	0	30	5		2013-12-12	2013-12-23	2013-12-23	13			2	63	173	21	0												17		2020-08-12	2020-08-12	2020-11-18	4		3	0
2020-10-01	7	Nyalkinyi (Jersey) Dispensary	7046	1	4	5				1994-07-15		20	2		2014-08-28	2014-08-28	2014-08-28	13			2	38	150	17	0												17		2020-09-10	2020-09-10	2020-12-10	4		3	0
2020-10-01	7	Nyalkinyi (Jersey) Dispensary	7047	1	4	5				1986-07-14	0	28	4		2013-08-06	2013-08-06	2014-09-18	13			1	53	159	23	0												17		2020-07-15	2020-07-15	2020-10-21	4		3	0
2020-09-30	2	Marindi SCH	2105	0	4	5				1972-06-15	0	42	4		2011-11-18	2011-11-22	2014-08-08	13		360	1	56			0												17		2020-05-11	2020-05-11	2020-11-17	7		3
2020-09-30	2	Marindi SCH	2106	1	4	5				1981-06-15	0	33	2		2011-05-17	2011-10-11	2014-07-16	13		651	1	108	170	36	0												17		2020-07-07	2020-07-07	2021-01-07	7		3
2020-09-30	2	Marindi SCH	2107	1	5	5				1962-06-15	0	50	4		2011-08-25	2011-09-25	2012-11-22	12		228	2	50	163		0												17		2020-05-27	2020-05-27	2020-11-26	7		3
2020-09-30	2	Marindi SCH	2108	1	4	5				1984-04-16	0	28	4		2011-10-07	2011-10-07	2012-11-08	1		31	2	56			0												17		2020-07-01	2020-07-01	2021-01-11	7		3
2020-09-30	2	Marindi SCH	2109	1	1					1976-06-15	0	35	4		2011-05-05	2011-05-10	2011-08-29	1		129	2	46			0												17		2020-04-16	2020-04-16	2020-10-15	7		3
2020-09-30	2	Marindi SCH	2110	0	4	5				1980-06-15	0	31	4		2011-03-15	2011-03-15	2011-12-15	1		245	2	50	172		1	2015-12-01	2		2	61	172	20.3			1		15		2020-04-22	2020-04-22	2020-10-21	7		3	1	1	2016-04-15
2020-09-30	2	Marindi SCH	2111	0	5	5				1969-05-14	0	43	4		2011-07-11	2011-07-11	2012-05-16	1		199	2	45			0												17		2020-09-14	2020-09-14	2020-10-14	2		3
2020-09-30	2	Marindi SCH	2112	1	1	5				1981-09-07	0	30	4		2011-06-07	2011-06-13	2012-02-16	1		138	1	69			1	2016-01-12	2		1	63	165	23			1		15		2020-05-19	2020-05-19	2020-11-17	7		3	1	1	2016-12-10
2020-09-30	2	Marindi SCH	2113	1	1	4				1985-04-12	0	30	2		2011-07-07	2011-10-28	2015-10-15	12		375	1	70			0												17		2020-07-08	2020-07-08	2020-10-07	4		3
2020-10-01	2	Marindi SCH	2115	0	1	5				1972-06-15	0	40	4		2012-08-27	2012-09-03	2013-05-24	1		150	2	64			0												17		2020-04-20	2020-04-20	2020-10-21	7		3
2020-10-01	2	Marindi SCH	2116	1	5	5				1969-12-20	0	45	4		2012-07-31	2012-07-31	2015-05-18	13		489	1	52	170	19.2	0												17		2020-09-29	2020-09-29	2020-11-24	3		3
2020-10-01	2	Marindi SCH	2117	0						1960-06-15	0	52	4		2012-06-25	2012-06-25	2012-07-30	1		207	2	52			0												17		2020-07-20	2020-04-14	2020-10-05	7		3
2020-10-01	2	Marindi SCH	2118	1	5	5				1956-12-15	0	55	4		2012-02-22	2012-05-15	2012-05-15	1		394	3	50			0												17		2020-08-04	2020-08-04	2020-11-09	4		3
2020-10-01	2	Marindi SCH	2119	1	5	5				1965-06-15	0	47	4		2012-04-10	2012-04-12	2012-07-23	1		301	1	35			0												17		2020-04-09	2020-04-08	2020-12-12	7		3
2020-10-01	2	Marindi SCH	2120	1	6	5				1997-06-15	0	17	4		2010-08-24	2012-03-15	2015-02-19	13		838	1	56	155		0												17		2020-09-01	2020-09-01	2020-11-02	3		3
2020-10-01	2	Marindi SCH	2121	1	6	5				1986-03-04	0	26	1		2012-02-03	2012-02-03	2012-07-06	13			3	50			0												17		2020-07-08	2020-07-08	2020-10-12	4		3
2020-09-28	1	Homa Bay CTRH	1026	0	6	5				1999-06-15	1	7	5		2007-04-11	2007-04-11	2007-04-11	19		496	1	35	141		1	2016-01-14	2		3	61	177.5	20.15			1		15		2020-09-14	2020-09-14	2020-12-14	4		3	1	1	2016-05-09	2016-06-16	2016-07-21
2020-09-29	1	Homa Bay CTRH	1031	0	6	2	1	0		2001-11-29	0	4	6		2005-11-29	2005-11-29	2006-04-07	18			3	15			1	2016-02-16	1 2		3	34	145.7			2013-03-21	9		10		2020-09-21	2020-09-21	2020-10-05	2		3	1	1	2016-05-16	2016-07-18	2016-10-13
2020-09-29	1	Homa Bay CTRH	1034	0	6	2	1	1		2001-10-12	0	4	5		2005-10-12	2005-10-12	2005-12-22	1		576	2	19			1	2017-01-26	2		3	30	140.3						15		2020-09-19	2020-09-19	2020-10-03	1		3	1	1	2017-03-16	2017-07-13	2017-09-11
2020-09-29	1	Homa Bay CTRH	1036	0	6	2	1	0		2003-09-02	0	10	6		2013-09-02	2013-09-02	2014-05-16	1			2	26			1	2020-01-30	2		2	39	155						17		2020-09-18	2020-09-18	2020-10-03	1		3	1	1	2020-04-04	2020-07-18	2020-08-01
2020-09-30	1	Homa Bay CTRH	1039	1	6	2	1	0		2002-02-02	0	8	6		2005-02-02	2005-02-02	2010-09-02	1		296	3	22	126		1	2015-08-05	2		3	41							15		2020-08-17	2020-08-17	2020-11-19	4		3	1	1	2014-11-27	2015-06-09	2015-08-05
2020-10-01	1	Homa Bay CTRH	1045	0	6	2	1	1		2004-09-05	0	4	1		2006-09-06	2006-09-06	2009-02-06	19		1464	4	16	100		0												17		2020-09-18	2020-09-18	2020-10-17	2		3
2020-10-01	1	Homa Bay CTRH	1048	1	6	2	1	1		2005-06-11	0	0	6		2005-06-24	2005-06-24	2005-10-13	1		392	3	9.5	79		1	2015-04-20	2		3	27	130.9						9		2020-08-20	2020-08-20	2020-10-01	3		3	1	1	2015-06-10	2015-07-21	2015-08-28
2020-10-01	1	Homa Bay CTRH	1049	1	6	2	1	1		2003-05-26	0	5	2		2008-05-30	2008-06-18	2008-06-18	19		449	1	14	97		1	2018-08-18	2		3	35	148				1		15		2020-09-19	2020-09-19	2020-12-19	4		3	1	1	2018-03-24	2018-06-07	2018-06-21
2020-10-01	1	Homa Bay CTRH	1050	1	7	2	1	1		2007-08-11	0	2	5		2009-11-10	2009-11-10	2010-01-25	1		3288	1	11	88		1	2017-03-30	2		1	26	131						17		2020-06-30	2020-06-30	2020-10-05	5		3	1	1	2016-08-16	2016-09-13	2016-11-03
2020-10-02	2	Marindi SCH	2122	1	1	5				1958-04-08	0	57	4		2014-05-30	2014-06-16	2015-05-21	13		255	2	45	155	19.6	0												17		2020-04-02	2020-04-02	2020-10-05	7		3
2020-10-02	2	Marindi SCH	2123	1	5	5				1954-06-05	0	60	4		2013-10-31	2013-10-31	2014-09-01	1		354	1	49	150		0												17		2020-09-24	2020-09-24	2021-03-24	7		3
2020-10-02	2	Marindi SCH	2124	0	1	5				1961-06-15	0	52	4		2013-08-01	2013-08-01	2013-08-29	13		182	2	40	162	15	0												17		2020-04-28	2020-04-28	2020-10-28	7		3
2020-10-02	2	Marindi SCH	2125	0	4	5				1971-07-06	0	42	4		2013-09-10	2013-09-10	2014-04-18	13		178	1	38	167	13.7	0												17		2020-05-13	2020-05-13	2020-11-24	7		3
2020-10-02	2	Marindi SCH	2126	0	1	5				1979-06-15	0	34	4		2013-06-07	2013-06-07	2013-08-14	12		51	1	58	170		0												17		2020-04-07	2020-04-07	2020-10-07	7		3
2020-10-02	2	Marindi SCH	2127	0	4	5				1984-03-04	0	29	4		2013-04-29	2013-04-30	2013-10-15	13		219	1	60	150		0												17		2020-05-26	2020-05-26	2020-11-26	7		3
2020-10-02	2	Marindi SCH	2128	1	1	5				1981-01-15	0	32	4		2013-03-13	2013-03-13	2013-06-20	1		118	1	65			0												17		2020-07-23	2020-07-23	2021-01-20	7		3
2020-10-02	2	Marindi SCH	2129	0	4	5				1985-05-04	0	27	4		2013-01-17	2013-01-28	2013-03-07	2		15	3	55	160	22	0												17		2020-04-16	2020-04-16	2020-10-15	7		3
2020-10-05	7	Nyalkinyi (Jersey) Dispensary	7048	1	4	5				1994-06-15	0	22	2		2017-01-30	2017-01-30	2017-01-30	13			1	57	170	25	0												17		2020-07-23	2020-07-23	2020-11-09	3		3	0
2020-10-05	7	Nyalkinyi (Jersey) Dispensary	7051	1	4	5				1967-06-15	0	48	4		2016-03-31	2016-03-31	2016-05-03	13			1	50	153	21	1	2019-02-20	2		1	59	153				13		17		2020-07-30	2020-07-30	2020-10-27	4		3	1	1	2018-09-28	2018-11-27	2018-12-10
2020-10-05	7	Nyalkinyi (Jersey) Dispensary	7054	1	4	5				1989-03-27	0	30	2		2019-11-11	2019-12-11	2019-12-11	13			1	60	165		0												17		2020-07-07	2020-07-07	2020-10-13	4		3	0
2020-10-05	7	Nyalkinyi (Jersey) Dispensary	7055	1	4	5				1989-06-15	0	28	2		2018-05-02	2018-05-02	2018-05-02	17			1	56	158		0												17		2020-09-10	2020-09-10	2020-12-10			3	0
2020-10-05	7	Nyalkinyi (Jersey) Dispensary	7056	0	4	5				1984-06-15	0	31	4		2015-09-16	2015-09-16	2015-09-16	1			1	55	167		0												17		2020-01-14	2020-01-14	2020-02-11	2		3	0
2020-10-05	7	Nyalkinyi (Jersey) Dispensary	7057	1	4	5				2000-10-05	0	17	2		2018-01-17	2018-01-17	2018-01-17	13			1	59	162		0												17		2020-08-13	2020-08-13	2020-10-11	3		3	0
2020-10-05	2	Marindi SCH	2130	1	1	4				1994-06-15	0	21	2		2015-11-02	2015-11-02	2015-11-02	13		785	1	74	175	28	0												17		2020-09-01	2020-09-01	2020-12-07	4		3
2020-10-05	2	Marindi SCH	2131	1	4	4				1987-03-09	0	29	4		2014-08-25	2014-08-25	2016-07-26	13		713	2	71	173	23.7	0												17		2020-09-24	2020-09-24	2020-11-24	4		3
2020-10-05	2	Marindi SCH	2132	1	6	4				1989-09-01	0	26	4		2015-08-24	2015-08-24	2016-08-08	13		987	1	52.5	160	20.7	0												17		2020-08-11	2020-08-11	2020-11-05	4		3
2020-10-05	2	Marindi SCH	2133	1	4	5				1962-12-25	0	52	4		2012-11-29	2012-11-29	2015-05-20	13		215	1	62	155	25	0												17		2020-09-22	2020-09-22	2020-12-17	4		3
2020-10-05	2	Marindi SCH	2134	1	4	5				1995-06-15	0	20	4		2016-02-17	2016-02-18	2016-02-18	13			2	49	157	20	0												17		2020-07-27	2020-07-27	2021-01-19	7		3
2020-10-05	2	Marindi SCH	2135	1	4	5				1985-01-01	0	31	2		2016-01-15	2016-01-15	2016-01-15	13			1	68	165	24.98	0												17		2020-06-02	2020-06-02	2020-12-01	7		3
2020-10-05	2	Marindi SCH	2136	0	4	5				1989-04-27	0	27	4		2015-04-28	2015-07-01	2016-10-03	13		719	2	63	171		0												17		2020-07-13	2020-07-13	2020-10-13	4		3
2020-10-05	2	Marindi SCH	2137	0	6	5				1984-06-15	0	31	4		2015-01-06	2015-01-08	2015-09-24	13		270	3	45	165	16.8	0												17		2020-09-28	2020-09-28		7		3
2020-10-06	3	Mbita DH	3036	0	7	1	1	1		2012-08-17	0	0	2		2013-03-14	2013-03-14	2013-03-14	7			3	23	123		1	2019-06-13	1 2		3	21	124				8		8		2020-08-11	2020-08-11	2020-10-15	3		3	1	1	2019-08-08	2019-09-12	2019-10-08
2020-10-06	3	Mbita DH	3037	1	6	2	1	1		2004-07-20	0	3	88	TI	2006-10-31	2006-10-31	2007-10-31	8			1	34	156		0												13		2020-09-12	2020-09-12	2020-12-11	4		3	0
2020-10-06	3	Mbita DH	3038	1	6	2	0	0		1999-04-12	0	14	88	TI	2013-07-29	2013-07-29	2013-07-29	12			3	41	150	18	0												13		2020-09-08	2020-09-08	2020-10-08	3		3	0
2020-10-06	3	Mbita DH	3039	1	7	2	1	1		2007-06-15	0	0	2		2007-08-25	2007-08-25	2007-08-25	1			3	28	135		0												13		2020-06-13	2020-06-13	2020-10-17	5		3	0
2020-10-06	3	Mbita DH	3040	1	7	2	1	1		2008-06-15	0	3	4		2011-03-01	2011-11-01	2011-11-01	7			1	19	115		0												9		2019-04-29	2019-04-29	2019-07-11	3		3	0
2020-10-02	1	Homa Bay CTRH	1052	0	6	2	1	1		2003-06-27	0	3	6		2006-06-27	2006-06-27	2006-07-31	19		301	2	11	82.5		0												17		2020-09-19	2020-09-19	2020-10-03	1		3
2020-10-05	1	Homa Bay CTRH	1054	0	6	2	1	1		2002-07-01	0	2	6		2004-07-01	2004-07-01	2004-10-04	19		788	1	11.5	78		0												17		2020-09-05	2020-09-05	2020-11-07	3		3
2020-10-05	1	Homa Bay CTRH	1056	1	6	5				2000-09-11	0	7	6		2006-09-12	2006-09-12	2008-05-16	19		525	3	23	118		0												17		2020-08-01	2020-08-01	2020-10-03	3		3
2020-10-06	1	Homa Bay CTRH	1057	1	6	2	1	1		2003-03-23	0	6	6		2009-12-28	2009-12-28	2010-03-10	2		1123	2	15.5	98		1	2015-06-08	2		4	21	119.5			2011-11-25	1		3		2020-09-08	2020-09-08	2020-10-07	2		3	1	1	2015-04-14	2015-04-28	2015-05-14
2020-10-06	1	Homa Bay CTRH	1058	0	6	2	1	1		2002-10-14	0	3	5		2005-10-14	2005-10-14	2005-12-23	18		196	4	10	87		1	2018-10-06	2		4	43	158			2010-05-13	1		15		2020-09-19	2020-09-19	2020-10-02	1		1	1	1	2018-07-05	2018-07-19	2018-08-02
2020-10-06	1	Homa Bay CTRH	1059	1	6	2	1	0		2003-12-20	0	3	6		2006-12-20	2006-12-20	2007-01-24	1		5	3	12	97		0												17		2020-09-19	2020-09-19	2020-12-19	4		3
2020-10-06	1	Homa Bay CTRH	1061	0	6	2	1	1		2001-02-16	0	3	6		2004-02-16	2004-02-16	2004-11-23	1		686	3	12.5	93		0												17		2020-09-19	2020-09-19	2020-12-19	4		3
2020-10-06	1	Homa Bay CTRH	1062	1	6	5				1999-03-01	0	8	3		2007-09-12	2007-09-12	2007-09-12	1		28	4	22.5	127		1	2015-07-23	2		4			26.72					15		2020-09-05	2020-09-05	2020-12-05	4		3	1	1	2015-02-06	2015-03-28	2015-04-29
2020-10-06	1	Homa Bay CTRH	1064	1	7	2	1	1		2007-07-21	0	5	4		2012-07-17	2012-08-14	2012-08-14	1			2				0												17		2020-08-15	2020-08-15	2020-11-07	4		3
2020-10-06	2	Marindi SCH	2138	1	4	4				1991-06-15	0	25	2		2016-10-24	2016-10-24	2016-10-24	13			2	59	160	21	0												17		2020-07-20		2020-07-20	4		3
2020-10-06	2	Marindi SCH	2139	1	4	5				1978-06-15	0	36	4		2014-10-01	2014-10-01	2015-01-06	13			1	75	160	29	0												17		2020-07-20	2020-07-20	2021-02-18	7		3
2020-10-06	2	Marindi SCH	2140	1	4	5				1991-06-15	0	25	4		2017-02-06	2017-02-06	2017-02-06	13		409	2	49	160	19.1	0												17		2020-09-14	2020-09-14	2020-12-14	4		3
2020-10-06	2	Marindi SCH	2141	1	1	5				1987-09-09	0	29	4		2016-09-29	2016-09-29	2016-09-29	13			2	63.8	168.5	22.4	0												17		2020-07-09	2020-07-09	2020-10-08	2		3
2020-10-06	2	Marindi SCH	2142	1	1	5				1995-06-15	0	20	1		2013-02-12	2013-02-12	2015-09-22	13		516	1	49	156	22	0												17		2020-09-02	2020-09-02	2020-12-02	4		3
2020-10-06	2	Marindi SCH	2143	1	4	5				1976-06-15	0	40	4		2016-06-10	2016-06-10	2016-06-15	13			2	56	158	22.4	0												17		2020-04-23	2020-04-23	2020-10-22	7		3
2020-10-06	2	Marindi SCH	2144	1	4	5				1986-06-15	0	29	4		2016-04-16	2016-04-19	2016-04-19	13		117	1	43	154	18	0												17		2020-09-19	2020-09-19	2020-10-26	2		3
2020-10-06	2	Marindi SCH	2145	1	1	5				1989-06-15	0	26	2		2016-05-27	2016-05-27	2016-05-27	13			2	53	159	24	0												17		2020-07-08	2020-07-08	2021-01-13	7		3
2020-10-07	2	Marindi SCH	2146	1	1	5				1987-06-15	0	29	4		2017-04-27	2017-04-27	2017-04-27	13			1	68	173	22.7	0												17		2020-10-06	2020-10-06	2021-01-21	4		3
2020-10-07	2	Marindi SCH	2147	1	6	5				1994-12-15	0	23	4		2018-04-04	2018-04-04	2018-04-04	13			1	66.7	170	23	0												17		2020-06-02	2020-06-02	2020-12-01	7		3
2020-10-07	2	Marindi SCH	2148	0	6	5				1988-06-15	0	29	4		2018-01-02	2018-01-02	2018-01-02	13			1	46	165	17.9	0												17		2020-08-10	2020-08-10	2021-02-11	7		3
2020-10-07	2	Marindi SCH	2149	1	4	5				1997-06-15	0	20	4		2017-11-21	2017-11-21	2017-11-21	13			1	53.4	155	22.3	0												17		2020-05-27	2020-05-27	2020-11-30	7		3
2020-10-07	2	Marindi SCH	2150	1	4	5				1987-06-15	0	30	4		2017-09-29	2017-09-29	2017-09-29	13			3	46	152	19.8	1	2018-10-23	2		1	45	152	19.4			13		4		2020-08-13	2020-05-07	2020-11-09	7		3	1	1	2018-11-01	2018-12-10	2021-01-16
2020-10-07	2	Marindi SCH	2151	1	1	5				1993-03-20	0	24	4		2017-07-21	2017-07-21	2017-07-21	13			1	75	168	21	0												17		2020-07-14	2020-07-14	2021-01-14	7		3
2020-10-07	2	Marindi SCH	2152	0	4					1977-06-15	0	39	4		2017-05-31	2017-05-31	2017-06-05	13		53	2	58.3	169	20.4	0												4		2020-06-08	2020-06-08	2020-12-08	7		3
2020-10-07	2	Marindi SCH	2153	0	1	5				1972-04-21	0	44	4		2017-03-23	2017-03-23	2017-03-23	13		673	1	64.8	173	21.3	0												17		2020-09-14	2020-09-14	2020-12-12	4		3
2020-10-07	1	Homa Bay CTRH	1065	0	6	2	1	0		2004-09-18	0	8	88	TI	2013-02-13	2013-02-13	2013-02-13	2			3				1	2019-10-05	2																		1	1	2019-10-31	2019-11-14	2019-11-28
2020-10-07	1	Homa Bay CTRH	1066	0	7	2	1	1		2009-05-01	0	9	4		2019-01-29	2019-01-29	2019-01-29	8		325	2	22			1	2020-01-23	2										3		2020-09-08	2020-09-08	2020-10-08	2		3	1	1	2020-02-06	2020-02-20	2020-03-12
2020-10-07	1	Homa Bay CTRH	1068	0	6	5				1999-02-15	0	14	3		2007-10-10	2013-02-15	2013-02-15	8		1112	1	34	147		0												17		2020-09-05	2020-09-05	2020-12-05	4		3
2020-10-07	1	Homa Bay CTRH	1069	1	7	2	1	1		2005-07-05	0	5	6		2010-11-10	2010-11-10	2011-05-25	2		1620	2	14			0												17		2020-09-05	2020-09-05	2020-12-05	4		3
2020-10-07	1	Homa Bay CTRH	1071	1	6	2	1	0		2002-03-20	0	8	6		2010-10-11	2010-10-12	2010-12-01	1		67	2	28	137		0												17		2020-08-01	2020-08-01	2020-11-07	4		3
2020-10-08	1	Homa Bay CTRH	1072	1	5	5				1968-06-15	0	48	5		2016-10-11	2016-10-11	2016-10-25	13			1	76	166	27.58	0												17		2020-07-21	2020-07-21	2020-10-27	4		3
2020-10-08	2	Marindi SCH	2154	1	4	5				1993-11-30	0	22	4		2014-03-06	2014-10-14	2016-06-03	13			1	60.9	165	22.1	0												17		2020-07-02	2020-07-02	2021-01-11	7		3
2020-10-08	2	Marindi SCH	2155	1	4	3				1992-12-18	0	26	4		2019-11-11	2019-11-11	2019-11-11	13			1	56.5	169	19.7	0												17		2020-08-14	2020-08-14	2020-11-19	4		3
2020-10-08	2	Marindi SCH	2156	1	1	5				1973-12-06	0	44	4		2018-07-30	2018-07-30	2018-07-30	13			1	106	167	38	0												17		2020-02-06	2020-02-06	2020-04-06	3		3
2020-10-08	2	Marindi SCH	2157	1	6	5				1987-03-28	0	24	4		2010-08-03	2010-08-03	2011-08-15	12		246	3		170		0												17		2020-09-02	2020-09-02	2021-03-02	7		3
2020-10-08	2	Marindi SCH	2158	0	1	5				1983-12-19	0	35	4		2019-02-08	2019-02-08	2019-02-08	17			3	54	168	19.4	0												17		2020-07-21	2020-07-21	2021-01-04	7		3
2020-10-08	2	Marindi SCH	2159	0	6	5				1992-06-02	0	26	4		2018-09-21	2018-09-21	2018-09-21	13			1	57.1	170	19.6	0												17		2020-08-10	2020-08-10	2020-11-11	4		3
2020-10-08	2	Marindi SCH	2160	1	4	4				1993-11-10	0	25	2		2019-09-18	2019-09-18	2019-09-18	13			1	73	164		0												17		2020-09-28	2020-09-28	2020-12-17	4		3
2020-10-07	3	Mbita DH	3041	0	6	2	1	1		2006-06-15	0	13	4		2020-04-06	2020-04-06	2020-04-06	17			1	34	148		0												17		2020-07-11	2020-07-11	2020-10-17	4		3	0
2020-10-07	3	Mbita DH	3042	0	6	2	1	0		2020-03-16	0	0	4		2020-03-16	2020-03-16	2020-03-16	11			1	30	148		0												11		2020-06-10	2020-06-10	2020-09-30	4		3	0
2020-10-07	3	Mbita DH	3043	1	6	2	1	1		2009-03-28	0	10	4		2020-03-12	2020-03-12	2020-03-12	8			1	26	133		0												8		2020-08-15	2020-08-15	2020-11-17	4		3	0
2020-10-07	3	Mbita DH	3044	1	7	1	0	1		2017-12-16	0	1	88	TI	2019-05-13	2019-05-13	2019-05-13	9			1	13	104		0												9		2020-09-20	2020-09-30	2020-10-30	2		3	0
2020-10-07	3	Mbita DH	3045	1	6	5				2002-05-07	0	18	2		2020-06-30	2020-07-01	2020-07-01	9			1		83		0												9		2020-08-28	2020-08-28	2020-11-27	4		3	0
2020-10-07	3	Mbita DH	3046	0	6	5				1997-10-05	0	22	4		2020-01-08	2020-01-08	2020-01-08	17		309	1	56	170	19	0												17		2020-08-11	2020-08-11	2020-10-17	3		3	0
2020-10-09	2	Marindi SCH	2161	1	4	4				1996-12-04	0	20	2		2017-08-16	2017-08-16	2017-08-16	13		471	1	47		17	0												17		2020-08-03	2020-08-03	2020-10-29	4		3
2020-10-09	2	Marindi SCH	2162	1	4	5				1989-06-15	0	25			2014-08-10	2014-08-10	2014-08-11	1		604	1	70	171	23.9	0												17		2020-07-28	2020-07-28	2020-10-21	4		3
2020-10-09	2	Marindi SCH	2163	1	4	5				1995-02-05	0	17	4		2012-06-11	2012-06-11	2012-11-15	1		131	1	53	162	20.1	0												17		2020-08-11	2020-08-11	2021-02-10	7		3
2020-10-09	2	Marindi SCH	2164	1	4	5				1975-06-15	0	33			2008-12-03	2008-12-15	2008-12-30	19			2	45	160	17.8	0												17		2020-08-03	2020-08-03	2020-11-03	4		3
2020-10-09	2	Marindi SCH	2165	1	2	5				1984-06-15	0	35	4		2019-07-24	2019-07-24	2019-07-24	13		272	1	60	169	21	0												17		2020-07-28	2020-07-28	2020-10-21	4		3
2020-10-09	2	Marindi SCH	2166	0	4	5				1978-04-05	0	38	4		2016-04-07	2016-04-07	2016-05-19	13			1	50	164	21	0												17		2020-10-07	2020-10-07	2020-11-11	2		3
2020-10-09	2	Marindi SCH	2167	1	5	5				1977-06-15	0	41	4		2018-07-13	2018-07-13	2018-07-13	8			1	50	162	19	0												17		2020-06-08	2020-06-08	2020-09-08	4		3
2020-10-08	1	Homa Bay CTRH	1073	0	4	5				1983-04-04	0	33	4		2016-09-22	2016-09-22	2016-10-10	13			1	62		19.14	0												17		2020-09-03	2020-09-03	2020-12-14	4		3
2020-10-08	1	Homa Bay CTRH	1074	0	5	5				1972-08-10	0	44	4		2016-08-10	2016-08-10	2016-08-24	13			2	64	173		0												17		2020-08-10	2020-08-10	2020-10-01	3		3
2020-10-08	1	Homa Bay CTRH	1075	1	4	5				1998-06-15	1	18	4		2016-09-23	2016-09-28	2016-09-28	13			1	61.3	157		0												17		2020-07-21	2020-07-21	2020-10-27	4		3
2020-10-08	1	Homa Bay CTRH	1076	1	4	5				1982-07-19	1	34	5		2016-07-19	2016-07-19	2016-08-04	13			1	91	157		0												17		2020-06-30	2020-06-30	2020-10-05	4		3
2020-10-08	1	Homa Bay CTRH	1077	0	4	5				1984-06-13	0	32	4		2016-06-08	2016-06-13	2016-09-13	13			1	50	162.6	18.91	0												17		2020-08-31	2020-08-31	2020-10-28	3		3
2020-10-08	1	Homa Bay CTRH	1078	0	4					1982-06-15	1	33	4		2016-04-11	2016-04-11	2016-06-14	13		964	2	41	172	13.86	0												17		2020-07-02	2020-07-02	2020-10-12	4		3
2020-10-08	1	Homa Bay CTRH	1079	0	1	5				1990-06-15	1	25	4		2016-02-01	2016-02-01	2016-02-15	13		2	3	45	173.5	14.2	0												17		2020-07-22	2020-07-22	2020-10-28	4		3
2020-10-09	1	Homa Bay CTRH	1080	1	4	5				1985-10-14	0	30	6		2015-10-14	2015-10-14	2015-11-09	13		53	1	59			0												17		2020-09-24	2020-09-24	2020-12-16	4		3
2020-10-09	1	Homa Bay CTRH	1081	0	4	5				1974-01-12	0	41	6		2015-05-20	2015-05-25	2015-07-23	13		62	1	76	170	26.3	0												17		2020-09-02	2020-09-02	2020-10-06	2		3
2020-10-09	1	Homa Bay CTRH	1082	0	4	5				1977-03-31	0	38	6		2015-03-30	2015-03-31	2015-04-21	13		610	1	70	174.5	22.99	0												17		2020-09-30	2020-09-30	2021-01-06	5		3
2020-10-09	1	Homa Bay CTRH	1083	1	4	5				1996-03-30	0	19	6		2015-03-10	2015-03-10	2015-09-28	13		404	1	62.5	159.5		0												17		2020-07-27	2020-07-27	2021-01-27	7		3
2020-10-13	1	Homa Bay CTRH	1084	0	1	5				1974-02-20	0	41	1		2015-02-13	2015-02-20	2015-02-22	13		33	3	42			0												17		2020-07-27	2020-07-27	2021-01-27	7		3
2020-10-13	1	Homa Bay CTRH	1085	0	1	5				1978-11-25	0	35	1		2014-09-16	2014-09-18	2014-10-15	13		374	3	54			0												17		2020-08-11	2020-08-11	2020-10-27	3		3
2020-10-13	1	Homa Bay CTRH	1086	1	2	5				1976-07-17	0	38	6		2014-06-30	2014-07-10	2014-10-16	13		362	1	54	170		0												17		2020-09-24	2020-09-24	2020-12-17	4		3
2020-10-13	1	Homa Bay CTRH	1087	1	4	5				1974-06-15	1	39	6		2014-02-26	2014-02-26	2014-02-26	13		720	3	66			0												13		2020-07-02	2020-07-02	2020-10-12	4		3
2020-10-13	1	Homa Bay CTRH	1088	1	4	5				1977-06-15	1	33	6		2011-03-15	2011-03-15	2011-03-15	3		514	3	78	170		0												4		2020-07-20	2020-07-20	2020-10-26	4		3
2020-10-13	1	Homa Bay CTRH	1089	1	1	5				1954-06-15	1	59	6		2013-10-10	2013-10-10	2013-10-28	13		342	3	38	156.8		0												17		2020-07-29	2020-07-29	2020-11-24	5		3
2020-10-13	1	Homa Bay CTRH	1090	1	4	5				1979-05-22	0	27	6		2006-05-22	2006-05-22	2006-05-22	19		143	3	78			0												17		2020-09-07	2020-09-07	2020-12-02	4		3	0
2020-10-13	2	Marindi SCH	2168	1	4	5				1988-01-06	0	28	2		2016-12-01	2016-12-01	2016-12-01	8			1	73	161	32	0												17		2020-10-05	2020-10-05	2021-04-05	7		3
2020-10-13	2	Marindi SCH	2169	0	1	5				1961-05-11	0	54	4		2015-05-05	2015-05-05	2015-05-21	13		232	3	55	160	21.4	0												17		2020-09-14	2020-09-14	2020-12-09	4		3
2020-10-13	2	Marindi SCH	2170	0	4	5				1994-05-05	0	21	2		2014-02-24	2014-02-24	2015-06-09	13		441	4	52	169	18	0												17		2020-10-01	2020-10-01	2021-03-30	7		3
2020-10-13	2	Marindi SCH	2171	1	4					1968-01-15	0	43	4		2009-03-23	2009-03-23	2011-08-11	19		294	1	81.8	173	37.3	0												17		2020-04-16	2020-04-16	2020-10-15	7		3
2020-10-13	2	Marindi SCH	2172	0	4	5				1988-06-15	0	28	4		2016-08-29	2016-08-29	2016-08-29	13			1	78.8	195	20.7	0												17		2020-07-23	2020-07-23	2020-10-27	4		3
2020-10-13	2	Marindi SCH	2173	1	5	5				1971-06-15	0	40	4		2012-01-10	2012-01-10	2012-05-08	1		71	2	56			0												17		2020-07-21	2020-07-21	2020-10-22	4		3
2020-10-13	2	Marindi SCH	2174	1	4	5				1975-12-05	0	35	4		2008-11-10	2008-11-10	2011-02-21	1		298	2	54			0												17		2020-10-08	2020-07-09	2021-01-12	7		3
2020-10-05	7	Nyalkinyi (Jersey) Dispensary	7058	1	6	2	0	0		2002-02-07	0	1	4		2004-02-04	2004-02-04	2004-02-04	1			1	40	160	23	0												17		2020-08-09	2020-08-09	2020-09-27	3		3	0
2020-10-14	7	Nyalkinyi (Jersey) Dispensary	7059	0	4	5				1986-06-15	0	8	5		1995-01-08	1995-03-06	1995-03-06	1		280	1	45	165	20	0												17		2020-09-21	2020-09-21	2020-10-27	3		3	0
2020-10-05	7	Nyalkinyi (Jersey) Dispensary	7060	0	4	5				1991-04-07	0	8	2		2000-01-07	2000-03-18	2000-03-18	1			1	52	168		0												11		2020-07-10	2020-07-10	2020-09-27	2		3	0
2020-10-05	7	Nyalkinyi (Jersey) Dispensary	7061	1	4	5				1989-06-06	0	28	2		2018-03-10	2018-03-10	2018-03-10	2		400	1	54	168		0												17		2020-07-15	2020-07-15	2020-08-16	2		3	0
2020-10-14	2	Marindi SCH	2175	1	4	4				1984-08-21	0	28	2		2012-06-11	2012-07-11	2013-07-15	1		273	1	65			1	2019-02-19	2		2	73	156	27		2015-11-25	15		15		2020-10-14	2020-10-14	2020-11-04	2		2	1	1	2019-03-18	2019-04-16	2019-05-21
2020-10-14	2	Marindi SCH	2176	1	4	5				1993-09-09	0	24	4		2018-05-14	2018-05-14	2018-05-14	13			1	56.9	170	195	0												17		2020-08-04	2020-08-04	2020-10-29	3		3
2020-10-14	2	Marindi SCH	2177	0	4	5				1975-02-02	0	44	4		2019-07-10	2019-07-10	2019-07-10	17			2	46	160	17.9	0												17		2020-07-16	2020-07-16	2021-01-14	7		3
2020-10-14	2	Marindi SCH	2178	0	4	5				1980-07-15	0	37	4		2018-07-05	2018-07-05	2018-07-05	13			2	51.5	170	17.6	0												17		2019-02-26	2019-02-26	2019-03-12	2		3
2020-10-14	2	Marindi SCH	2179	1	4	5				1988-03-25	0	26	4		2015-03-24	2015-03-24	2015-03-24	13		207	1	77	160	27	0												17		2020-10-06	2020-10-06	2021-04-07	7		3
2020-10-15	3	Mbita DH	3047	1	7	1	0	1		2017-04-07	0	1	2		2018-10-29	2018-10-29	2018-11-12	9			2	9	78		0												9		2020-06-09	2020-06-09	2020-08-11	3		3	0
2020-10-15	3	Mbita DH	3048	0	7	1	0	1		2016-10-15	0	1	2		2018-03-09	2018-03-09	2018-03-09	9			2	8	82	12	0												9		2020-08-23	2020-08-23	2020-10-27	3		3	0
2020-10-15	3	Mbita DH	3049	0	7	2	1	1		2008-06-15	0	10	4		2018-11-15	2018-11-15	2018-11-22	13			3	37	155		0												13		2020-09-08	2020-09-08	2020-11-11	3		3	0
2020-10-15	3	Mbita DH	3050	1	6	2	1	0		2007-06-26	0	11	4		2019-05-13	2019-05-13	2019-05-13	13			1	35	148		1	2019-11-02	2		1	35	148						13		2020-09-26	2020-09-26	2020-10-27	2		3	1	1	2019-12-09	2020-01-16	2020-02-13
2020-10-15	3	Mbita DH	3051	0	7	1	0	1		2017-08-25	0	1	2		2018-10-10	2018-10-10	2018-10-10	9			3	8	69		0												9		2020-09-23	2020-09-23	2020-11-13	3		3	0
2020-10-15	3	Mbita DH	3052	1	7	1	1	0		2011-05-26	0	6	2		2017-11-06	2017-11-06	2017-11-29	8			1	21	125		0												8		2020-08-17	2020-08-17	2020-10-27	3		3	0
2020-10-15	3	Mbita DH	3053	0	4	1	1	1		2011-02-15	0	7	4		2018-07-30	2018-07-30	2018-07-30	8			2	17	119		0												8		2020-09-08	2020-09-08	2020-11-10	2		3	0
2020-10-15	3	Mbita DH	3054	0	7	1	0	1		2016-04-16	0	1	2		2018-03-19	2018-03-22	2018-03-22	9			1	11	89		0												9		2020-10-15	2020-10-15	2020-12-10	3		3	0
2020-10-15	2	Marindi SCH	2180	1	2	4				1996-06-20	0	21	4		2018-02-06	2018-02-06	2018-02-06	13			1	52.1	157	20.8	0												17		2020-10-07	2020-10-07	2021-01-13	4		3
2020-10-15	2	Marindi SCH	2181	1	1	5				1995-12-11	0	20	2		2016-07-05	2016-07-05	2016-07-05	13			1	64	160	25	0												13		2019-11-13	2019-11-13	2019-11-27	1		3
2020-10-15	2	Marindi SCH	2182	0	4					1990-03-25	0	29	4		2019-05-15	2019-05-15	2019-05-15	17			1	87	175	28.4	0												17		2020-01-09	2020-01-09	2020-02-11	2		3
2020-10-15	2	Marindi SCH	2183	0	2	5				1964-05-01	0	54	4		2018-11-09	2018-11-09	2018-11-09	17			1	69	181	21	0												17		2019-08-22	2019-08-22	2019-10-01	3		3
2020-10-15	2	Marindi SCH	2184	0	1	5				1989-02-05	0	30	4		2019-12-24	2019-12-24	2019-12-24	17			1	101	158		0												17		2019-12-24	2019-12-24	2020-01-01	2		3
2020-10-14	1	Homa Bay CTRH	1091	0	4	5				1972-02-20	1	34	3		2006-02-10	2006-02-20	2006-02-20	19		330	2	53	165		0												17		2020-07-20	2020-07-20	2020-10-12	4		3
2020-10-14	1	Homa Bay CTRH	1092	0	4	5				1983-04-04	0	33	4		2016-09-22	2016-09-22	2016-10-10	13			1	62	180		0												17		2020-09-03	2020-09-03	2020-12-14	4		3
2020-10-14	1	Homa Bay CTRH	1093	0	4	5				1982-06-15	1	35	1		2018-01-04	2018-01-04	2018-01-05	13			2	69.8	175		0												13		2019-01-16	2019-01-16	2019-02-11	2		3
2020-10-14	1	Homa Bay CTRH	1094	1	5	5				1972-06-15	1	45	4		2017-11-02	2017-11-02	2017-11-02	13			2	60.9	171		0												17		2020-07-06	2020-07-06	2021-01-11	7		3
2020-10-14	1	Homa Bay CTRH	1095	0	4	5				1986-04-25	0	21	5		2006-04-25	2006-04-25	2007-05-04	19		185	1	61			0												17		2020-09-21	2020-09-21	2020-10-06	2		3
2020-10-14	1	Homa Bay CTRH	1096	0	4	5				1963-06-26	0	43	6		2006-06-26	2006-06-26	2006-06-26	19		259	2	73			1	2012-05-04	2		2	74							15		2020-08-24	2020-08-24	2020-11-18	4		2	1	1	2011-12-09	2012-01-17	2012-03-22
2020-10-14	1	Homa Bay CTRH	1097	0	4	5				1966-05-02	0	40	6		2006-05-02	2006-05-02	2006-05-02	19		34	3	63			0												17		2020-07-28	2020-07-28	2020-11-18	4		3
2020-10-14	1	Homa Bay CTRH	1098	0	1	5				1966-06-12	0	41	6		2006-06-12	2006-06-12	2007-06-18	19		414	1	69	175		1	2012-04-16	2		3	69							15		2020-07-13	2020-07-13	2020-10-14	4		3	1	1	2012-02-08	2012-02-23	2012-04-16
2020-10-15	1	Homa Bay CTRH	1099	1	5	5				1958-09-21	0	50	88	TI	2006-08-20	2006-08-20	2009-09-14	2		1064	3	72	168		0												17		2020-09-17	2020-09-17	2020-12-09	4		3
2020-10-15	1	Homa Bay CTRH	1100	0	4	5				1966-08-08	0	40	6		2006-08-08	2006-08-08	2006-08-08	19		133	3	75	178		0												17		2020-09-07	2020-09-07	2021-03-15	7		3
2020-10-15	1	Homa Bay CTRH	1101	1	4	5				1975-07-11	0	31	6		2006-07-11	2006-07-11	2006-07-11	19		38	2	43	162		0												13		2020-08-04	2020-08-04	2020-10-26	3		3
2020-10-15	1	Homa Bay CTRH	1102	0	1	5				1971-07-03	0	46	4		2017-07-18	2017-07-18	2017-08-01	13		364	1	80	165	29.38	0												17		2020-09-28	2020-09-28	2020-11-25	3		3
2020-10-15	1	Homa Bay CTRH	1103	0	4	5				1972-10-28	0	44	4		2017-05-22	2017-05-22	2017-05-22	13		161	1	70	175.4	22.75	0												17		2020-05-18	2020-08-20	2020-12-01	7		3
2020-10-15	1	Homa Bay CTRH	1104	1	4	5				1983-09-27	0	23	6		2006-09-27	2006-09-27	2006-09-27	19		156	4	43	153		0												12		2020-09-22	2020-09-22	2020-12-08	4		3
2020-10-15	1	Homa Bay CTRH	1105	1	1	5				1958-10-12	0	49	6		2006-10-12	2006-10-12	2007-12-19	19		554	2	58	151		0												17		2020-08-31	2020-08-31	2020-11-25	4		3
2020-10-16	2	Marindi SCH	2187	1	1	5				1978-01-21	0	33	4		2010-10-06	2010-10-06	2011-03-14	1		326	2	54			0												17		2020-09-19	2020-09-19	2020-10-19	2		3
2020-10-16	2	Marindi SCH	2189	1						1988-06-15	0	22	2		2009-01-27	2009-01-27	2011-05-09	88	D4T+3TC+ATV/r	232	2	59	155	24.6	1	2017-01-17	2		2	57	156	23		2012-03-21	2		15		2020-10-12	2020-10-12	2021-01-27	4		3	99
2020-10-19	3	Mbita DH	3055	1	7	1	1	0		2012-05-27	0	4	4		2017-05-22	2017-05-22	2017-05-22	8			2	17	105	20	0												8		2020-07-14	2020-07-14	2020-10-27	4		3	0
2020-10-19	3	Mbita DH	3057	0	6	2	1	0		2005-06-15	0	11	4		2016-02-20	2016-02-20	2016-02-20	8			1	26	134		0												8		2020-09-21	2020-09-21	2020-10-21	2		3	0
2020-10-19	3	Mbita DH	3058	1	6	2	1	1		2009-10-02	0	6	4		2015-12-08	2015-12-08	2015-12-08	8			2	23	119		0												11		2020-09-11	2020-09-11	2020-12-14	4		3	0
2020-10-19	3	Mbita DH	3059	0	6	2	1	1		2010-02-17	0	3	2		2014-01-21	2014-01-21	2014-01-21	8			1	12	114		0												8		2020-07-14	2020-07-14	2020-10-21	4		3	0
2020-10-19	3	Mbita DH	3060	0	6	1	1	1		2012-06-15	0	3	2		2016-06-07	2016-06-14	2016-06-14	1			1	21	113		0												8		2020-09-09	2020-09-09	2020-11-13	3		3	0
2020-10-19	3	Mbita DH	3061	1	6	2	1	1		2011-06-15	0	4	2		2015-06-20	2015-06-20	2015-06-22	7			1	20	110		0												17		2020-10-13	2020-10-13	2020-12-14	3		3	0
2020-10-19	1	Homa Bay CTRH	1112	1	1	5				1953-06-09	0	55	6		2005-06-09	2005-06-09	2008-08-12	18		541	1	51	170		0												17		2020-08-04	2020-08-04	2020-10-26	3		3
2020-10-19	1	Homa Bay CTRH	1113	1		5				1949-05-28	0	58	6		2007-05-29	2007-05-29	2007-05-29	19		153	1	72	173		0												17		2020-09-14	2020-09-14	2021-03-17	7		3
2020-10-19	1	Homa Bay CTRH	1114	1	4	5				1980-03-28	0	30	6		2005-08-29	2005-08-29	2010-11-19	1		704	3	51	167.5		0												17		2020-09-15	2020-09-15	2020-12-10	4		3
2020-10-19	1	Homa Bay CTRH	1115	1	5	5				1962-03-15	0	43	6		2005-03-15	2005-03-15	2005-03-15	19		121	2	71	167		0												13		2020-07-30	2020-07-30	2020-11-16	5		3
2020-10-19	1	Homa Bay CTRH	1116	0	4	5				1980-09-05	0	25	6		2005-09-06	2005-09-06	2005-09-06	19		159	1	63	172		0												17		2020-08-03	2020-08-03	2021-02-03	7		3
2020-10-19	1	Homa Bay CTRH	1117	1	5	5				1970-07-26	0	35	6		2005-07-26	2005-07-27	2005-07-27	19		4	1	65			0												17		2020-07-01	2020-07-01	2020-10-12	4		3
2020-10-16	1	Homa Bay CTRH	1106	0	4	5				1955-09-08	0	52	6		2006-09-08	2006-09-08	2007-11-22	19		487	1	52			0												17		2020-08-11	2020-08-11	2020-10-27	3		3
2020-10-16	1	Homa Bay CTRH	1108	1	4	5				1975-08-16	0	34	6		2005-08-16	2005-08-16	2010-07-09	1		1137	2	58.4	164		0												17		2020-09-10	2020-09-10	2020-12-21	4		3
2020-10-16	1	Homa Bay CTRH	1109	1	5	5				1968-05-18	0	40	6		2005-11-09	2007-10-08	2008-11-26	19		638	3	76	162		0												17		2020-08-31	2020-08-31	2020-11-25	4		3
2020-10-16	1	Homa Bay CTRH	1110	1	5	5				1970-12-02	0	43	6		2005-12-02	2005-12-02	2013-12-27	13		508	1	63			0												17		2020-09-09	2020-09-09	2021-03-16	7		3
2020-10-19	1	Homa Bay CTRH	1111	1	4	5				1982-10-24	0	23	6		2005-10-24	2005-10-24	2005-10-24	19		205	1	48	150.3		0												17		2020-07-02	2020-07-02	2021-01-05	7		3
2020-10-21	3	Mbita DH	3062	1	6	2	1	1		2008-01-20	0	5	6		2013-08-28	2013-08-28	2013-08-28	7			1	26	104		0												11		2020-08-15	2020-08-15	2020-10-27	3		3	0
2020-10-21	3	Mbita DH	3063	1	6	2	1	1		2010-06-15	0	4	88	TI	2014-02-05	2014-02-05	2014-08-21	10			1	11	90		1	2019-11-19	2		1	20	120				9		9		2020-09-26	2020-09-26	2020-11-29	3		3	1	1	2020-01-15	2020-01-29	2020-02-12
2020-10-21	3	Mbita DH	3064	1	6	2	1	1		2002-06-28	0	14	6		2013-07-08	2013-07-10	2016-08-18	13			1	46	158		0												13		2020-07-17	2020-07-17	2020-08-31	2		3	0
2020-10-21	3	Mbita DH	3065	0	7	1	1	1		2014-07-24	0	0	2		2014-08-30	2014-10-01	2014-10-01	8			1	10	73		0												9		2020-08-11	2020-08-11	2020-09-30	2		3	0
2020-10-21	3	Mbita DH	3066	0	6	2	1	1		2006-10-03	0	7	4		2013-10-11	2013-10-11	2013-12-21	7			3	17	112		1	2017-02-07	1 2		3	25	130			2013-12-02	7		10		2020-08-15	2020-08-15	2020-10-27	3		3	1	1	2017-05-14	2017-06-27	2017-10-18
2020-10-21	3	Mbita DH	3067	0	7	1	1	1		2013-05-23	0	1	2		2014-12-18	2014-12-18	2014-12-18	8			1	24	97		0												9		2020-10-05	2020-10-05	2020-12-13	3		3	0
2020-10-21	3	Mbita DH	3068	1	6	2	1	0		2000-06-15	0	14	4		2014-10-21	2014-10-21	2014-10-21	13			1	51	177		0												17		2020-10-12	2020-10-12	2020-12-09	3		3	0
2020-10-21	3	Mbita DH	3069	0	7	1	1	1		2012-05-12	0	1	2		2013-07-15	2013-08-12	2013-08-26	7			1	10	77		0												9		2020-08-19	2020-08-19	2020-11-23	3		3	0
2020-10-21	3	Mbita DH	3070	0	7	1	1	1		2014-07-18	0	0	2		2014-11-24	2014-11-24	2014-11-24	7			1	7	83		0												9		2020-07-14	2020-07-14	2020-09-30	3		3	0
2020-10-22	3	Mbita DH	3071	0	6	2	1	0		2004-02-24	0	10	2		2012-08-03	2012-08-08	2014-09-17	2			1	23	153		0												17		2020-07-11	2020-07-11	2020-10-17	4		3	0
2020-10-22	3	Mbita DH	3072		6	2	1	0		2001-06-05	0	10	4		2011-09-22	2011-09-22	2011-09-22	12			1	49	118		0												10		2020-08-30	2020-08-30	2020-09-30	2		3	0
2020-10-22	3	Mbita DH	3073	1	6	2	1	1		2007-07-03	0	3	4		2011-04-21	2011-04-21	2011-04-21	1			1	15	117		1	2014-06-04	2		1	18		23			1		8		2020-08-08	2020-08-08	2020-12-10	3		3	1	1	2015-01-13	2015-02-04	2015-03-08
2020-10-22	3	Mbita DH	3074	0	6	2	1	1		2010-03-18	0	0	2		2010-03-18	2010-03-18	2011-01-08	7			1	15	109		1	2015-06-02	2		1	20	140				7		1		2020-08-15	2020-08-15	2020-10-27	3		3	1	0	2015-10-14	2015-12-10
2020-10-22	3	Mbita DH	3075	0	6	2	1	1		2007-12-07	0	6	2		2012-02-07	2012-02-08	2014-02-08	8			1	26	133	19	1	2019-01-28	2		1	27	140				8		8		2020-10-21	2020-10-21	2020-11-16	2		1	1	1	2019-02-25	2019-03-12	2019-04-15
2020-10-22	3	Mbita DH	3076	0	6	2	1	1		2003-06-15	0	9	4		2010-11-15	2011-08-20	2012-10-12	1		400	2	29	137	15	0												15		2020-07-11	2020-07-11	2020-11-10	4		3	0
2020-10-22	5	Ndiru HC	5013	0	7	1	1	1		2007-04-24	0	7	4		2010-01-28	2010-01-28	2014-09-03	1		1274	2	23	123		0												17		2020-07-11	2020-07-11	2020-10-10	4		3
2020-10-27	6	Nyandiwa Dispensary	6011	0	6	2	1	1		2008-06-10	0	5	2		2011-05-10	2011-05-17	2013-10-22	12		271	2	16	119		1	2015-02-09	2		2	18	120			2016-02-15	7		3		2020-08-01	2020-08-01	2020-10-27	3		3	1	1	2015-05-25	2015-06-15	2015-08-20
2020-10-27	6	Nyandiwa Dispensary	6012	0	6	2	1	1		2002-08-14	0	9	4		2007-07-23	2007-07-23	2011-09-12	7		201	2	35	137		0												13		2020-08-30	2020-08-30	2020-10-29	3		3	0
2020-10-27	6	Nyandiwa Dispensary	6013	1	7	1	1	1		2013-07-21	0	4	2		2017-09-07	2017-09-08	2017-09-08	8			1	15	102		0												8		2020-09-29	2020-09-29	2020-11-29	3		3	0
2020-10-27	6	Nyandiwa Dispensary	6014	0	6	2	1	0		2005-06-15	0	3	2		2009-05-18	2009-05-18	2009-05-18	7		300	1	19	124		0												17		2020-10-03	2020-10-03	2020-12-14	4		3	0
2020-10-27	6	Nyandiwa Dispensary	6015	1	7	1	1	1		2009-06-15	0	4	2		2014-02-06	2014-02-06	2014-02-06	1			1				0												8		2020-09-23	2020-09-23	2020-12-10	4		3	0
2020-10-27	6	Nyandiwa Dispensary	6016	0	6	2	0	0		1999-06-15	0	13	4		2013-01-15	2013-01-23	2013-02-11	2			3	30	147		0												17		2020-08-31	2020-08-31	2020-10-27	3		3	0
2020-10-27	6	Nyandiwa Dispensary	6017	1	6	2	1	1		2014-06-15	0	2	2		2016-06-27	2016-06-27	2016-06-27	13			1	56	157		0												4		2020-09-05	2020-09-05	2020-12-09	4		3	0
2020-10-27	6	Nyandiwa Dispensary	6018	0	6	2	1	1		2003-05-15	0	12	4		2015-02-10	2015-02-11	2015-09-28	8			2	20	130		0												13		2020-10-26	2020-10-26	2020-12-11	3		3	0
2020-10-27	6	Nyandiwa Dispensary	6019	0	6	2	1	1		2005-09-13	0	6	4		2012-06-22	2012-06-22	2012-07-14	8			3	19	120		0												12		2020-10-26	2020-10-26	2020-12-10	3		3	0
2020-10-27	6	Nyandiwa Dispensary	6020	0	6	2	1	0		2007-06-15	0	4	2		2012-02-17	2012-02-17	2012-02-20	7		562	1	15	98		0												2		2020-09-20	2020-09-20	2020-11-27	3		3	0
2020-10-27	6	Nyandiwa Dispensary	6031	0	6	1	1	0		2012-11-07	0	2	2		2014-05-05	2014-05-05	2015-04-08	9			1	10	50		0												7		2020-09-30	2020-09-30	2020-12-09	3		3	0
2020-10-27	6	Nyandiwa Dispensary	6032	0	7	1	1	1		2013-04-05	0	2	2		2015-05-27	2015-09-09	2015-09-09	10			2	10	90		0												9		2020-10-26	2020-10-26	2020-12-10	3		3	0
2020-10-27	6	Nyandiwa Dispensary	6033	0	6	2	1	1		2006-06-15	0	8	2		2012-04-02	2012-04-02	2014-09-23	8			1	23	133		1	2017-01-19	2		1	28	119				8		8		2020-10-03	2020-10-03	2020-12-10	3		3	1	1	2017-02-24	2020-03-22	2020-05-22
2020-10-27	6	Nyandiwa Dispensary	6034	1	6	2	1	1		2006-04-26	0	0	2		2007-02-22	2007-02-22	2007-02-22	1			2	20	115		0												8		2020-10-06	2020-10-06	2020-12-10	3		3	0
2020-10-28	6	Nyandiwa Dispensary	6035	1	4	5				1986-06-15	0	25	4		2011-07-13	2011-07-13	2011-10-10	12		438	3	52	162	19	1	2019-01-23	2		3	60	162	20		2012-09-12	12		15		2020-08-25	2020-08-25	2020-11-26	4		3	1	1	2019-02-08	2020-03-17	2020-04-14
2020-10-28	6	Nyandiwa Dispensary	6047	1	4	5				1965-06-15	0	43	88	TI	2006-08-14	2006-08-14	2009-03-11	19		121	2	56	159	23	0												17		2020-05-11	2020-05-11	2020-11-11	7		3	0
2020-10-28	6	Nyandiwa Dispensary	6048	0	1	5				1979-06-15	0	30	1		2007-10-11	2007-10-11	2010-01-02	1			3	56	168		0												17		2020-08-18	2020-08-18	2020-11-15	4		3	0
2020-10-28	6	Nyandiwa Dispensary	6049	0	1	5				1968-01-01	0	51	4		2019-01-09	2019-01-09	2019-01-09	13			1	55	162	18	0												17		2020-07-06	2020-07-06	2020-11-01	5		3	0
2020-10-28	6	Nyandiwa Dispensary	6050	0	5	5				1986-06-15	0	32	4		2019-03-21	2019-03-21	2019-03-21	17			1	53	171	18	0												17		2020-08-27	2020-08-27	2021-01-12	7		3	0
2020-10-28	6	Nyandiwa Dispensary	6051	0	4	5				1961-06-15	0	53	88	TI	2008-12-09	2008-12-11	2015-01-19	13			1	64	170		1	2016-04-18	2		1	66	170			2015-02-03	13		4		2020-08-06	2020-08-06	2020-11-01	4		3	1	0	2016-05-15	2016-06-02
2020-10-28	6	Nyandiwa Dispensary	6052	1	4	5				1978-06-15	0	33	88	TI	2011-02-23	2011-02-23	2011-08-12	12			1	65	160	25	0												17		2020-05-05	2020-05-05	2020-11-03	7		3	0
2020-10-28	6	Nyandiwa Dispensary	6053	1	4	5				1984-06-15	0	26	4		2011-01-17	2011-01-17	2011-03-31	1			2	64	174	24	0												15		2020-07-29	2020-07-29	2021-01-10	7		3	0
2020-10-28	6	Nyandiwa Dispensary	6054	1	4	5				1973-06-15	0	36	4		2008-12-08	2008-12-08	2009-09-02	13			1	76	161	26	0												13		2020-09-30	2020-09-30	2020-11-01	3		3	0
2020-10-28	6	Nyandiwa Dispensary	6055	1	4	5				1984-06-15	0	27	4		2011-01-12	2011-01-12	2012-02-29	1			1	54	150	23	0												13		2020-09-08	2020-09-08	2020-12-15	3		3	0
2020-10-28	6	Nyandiwa Dispensary	6056	0	4	5				1986-06-15	0	30	88	TI	2017-04-13	2017-04-13	2017-04-13	13			1	57	167	23	0												17		2020-09-24	2020-09-24	2020-11-01	3		3	0
2020-10-29	6	Nyandiwa Dispensary	6092	1	4	5				2012-02-20	0	0	2		2012-02-20	2012-02-23	2012-05-07	12		271	3	50	155	20	1	2016-03-09	1 2 3		3	58	155	20			13		15		2020-10-21	2020-10-21	2020-11-24	2		3	1	0	2016-04-30	2016-05-23
2020-10-29	6	Nyandiwa Dispensary	6093	1	4	5				1993-06-15	0	24	2		2018-02-21	2018-02-21	2018-02-21	12			1	51	150		0												17		2020-10-15	2020-10-15	2021-01-13	4		3	0
2020-10-29	6	Nyandiwa Dispensary	6094	1	4	5				1993-06-15	0	25	2		2018-11-29	2018-11-29	2018-11-29	13			1	45	156	21	0												17		2020-10-19	2020-10-19	2020-11-18	2		3	0
2020-10-29	6	Nyandiwa Dispensary	6095	1	4	4				1993-12-15	0	25	2		2019-07-10	2019-07-10	2019-07-10	13			1	42	152		0												17		2020-10-22	2020-10-22	2021-01-19	4		3	0
2020-10-29	6	Nyandiwa Dispensary	6096	1	4	5				2000-06-15	0	19	2		2019-11-09	2019-11-09	2019-11-09	13			2	63	166		0												13		2020-09-03	2020-09-03	2020-12-06	4		3	0
2020-10-29	6	Nyandiwa Dispensary	6097	1	5	5				1982-06-15	0	12	4		1995-05-23	1995-05-23	1995-05-23	1			1	70	165		0												17		2020-10-14	2020-10-14	2020-12-09	3		3	0
2020-10-29	6	Nyandiwa Dispensary	6098	0	4	5				1977-06-15	0	31	4		2008-06-08	2008-06-23	2008-09-08	1		300	3	37	174		0												17		2020-10-14	2020-10-14	2020-12-09	3		3	0
2020-10-29	6	Nyandiwa Dispensary	6099	1	4	5				1993-06-15	0	24	2		2018-04-23	2018-04-23	2018-04-23	2			1	40	150		0												17		2020-10-28	2020-10-28	2020-01-10	4		3	0
2020-10-29	6	Nyandiwa Dispensary	6100	0	1	5				1964-06-16	0	52	4		2016-07-27	2016-07-27	2016-11-26	1			1	68	165		0												17		2019-07-13	2019-07-13	2019-08-26	2		3	0
2020-10-29	6	Nyandiwa Dispensary	6101	0	4	5				1976-06-15	0	42	4		2019-02-20	2019-02-20	2019-02-20	1			2	60	174		0												17		2020-07-08	2020-07-08	2020-10-08	4		3	0
2020-10-29	6	Nyandiwa Dispensary	6102	1	4	5				1983-06-15	0	28	2		2012-03-18	2012-03-18	2012-05-07	12			2	55	155	23	0												15		2020-09-22	2020-09-22	2020-11-02	3		3	0
2020-10-29	6	Nyandiwa Dispensary	6105	0	6	2	1	1		1998-09-08	0	19	4		2017-12-18	2017-12-18	2017-12-18	13			1	36	140		0												17		2020-09-25	2020-09-25	2020-11-02	3		3	0
2020-10-29	6	Nyandiwa Dispensary	6106	0	6	2	1	1		2010-11-11	0	3	88	TI	2014-03-02	2014-07-10	2014-07-10	1			1	24	118		1	2018-04-06	2		1	36	126						11		2020-09-02	2020-09-02	2020-12-03	4		3	1	0	2018-06-30	2018-08-19
2020-10-27	6	Nyandiwa Dispensary	6021	1	6	2	1	0		2007-06-10	0	10	4		2018-01-11	2018-01-11	2018-01-11	1		121	1	25	134		0												17		2020-05-11	2020-05-11	2020-11-11	7		3
2020-10-27	6	Nyandiwa Dispensary	6022	1	6	2	1	0		2008-11-20	0	1	2		2008-11-20	2008-11-20	2010-08-31	3		346	3	11	72		0												3		2020-09-05	2020-09-05	2020-12-05	4		3
2020-10-27	6	Nyandiwa Dispensary	6023	1	6	1	1	1		2011-03-10	0	3	6		2014-09-03	2014-10-07	2014-10-07	8		545	2	14	109		0												8		2020-09-25	2020-09-25	2020-11-25	3		3
2020-10-27	6	Nyandiwa Dispensary	6024	0	6	2	1	1		2001-06-15	1	6	4		2006-08-16	2006-08-16	2007-09-28	1		197	3				0												15		2020-10-03	2020-10-03	2021-01-16	4		3
2020-10-27	6	Nyandiwa Dispensary	6025	1	6	2	1	1		2008-06-15	1	5	4		2014-03-29	2014-03-29	2014-03-29	7			1				0												13		2020-09-28	2020-09-28	2020-11-30	3		3
2020-10-27	6	Nyandiwa Dispensary	6026	0	6	2	1	1		2005-12-14	0	8	2		2008-04-29	2008-05-08	2014-03-05	3		1331	3	20	130		0												17		2020-10-21	2020-10-21	2021-01-16	4		3
2020-10-27	6	Nyandiwa Dispensary	6027	1	6	2	1	1		2009-09-19	0	9	4		2019-06-20	2019-06-20	2019-06-20	8		926	1	27.3	131.5		0												11		2020-10-05	2020-10-05	2021-01-16	4		3
2020-10-27	6	Nyandiwa Dispensary	6028	0	7	1	1	1		2012-06-15	1	5	6		2017-07-11	2017-07-11	2017-07-11	2		913	2	20	108		0												11		2020-10-15	2020-10-15	2021-01-11	4		3
2020-10-27	6	Nyandiwa Dispensary	6029	1	6	2	1	1		2008-02-20	0	1	2		2008-04-08	2008-04-08	2010-01-20	7		970	1				0												17		2020-10-03	2020-10-03	2021-01-16	4		3
2020-10-27	6	Nyandiwa Dispensary	6030	0	7	1	1	1		2015-03-09	0	0	2		2015-12-07	2015-12-07	2015-12-07	8		1651	1	8	102		0												9		2020-10-07	2020-10-07	2021-01-11	4		3
2020-10-28	6	Nyandiwa Dispensary	6036	0	7	1	1	1		2012-06-15	1	5	6		2017-10-11	2017-10-11	2017-10-11	2		496	1	22	127		0												11		2020-10-13	2020-10-13	2021-01-11	4		3
2020-10-28	6	Nyandiwa Dispensary	6037	1	7	1	0	1		2017-03-23	0	0	2		2017-05-25	2017-05-25	2017-05-25	9			1	3.6	45		0												9		2020-10-08	2020-10-08	2021-01-14	4		3
2020-10-28	6	Nyandiwa Dispensary	6038	0	6	2	1	1		2005-06-15	1	9	6		2014-09-05	2014-09-05	2014-09-05	8			1				0												17		2020-09-05	2020-09-05	2020-12-05	4		3
2020-10-28	6	Nyandiwa Dispensary	6040	0	6	2	1	1		2001-02-19	0	13	4		2014-09-10	2014-09-10	2014-09-10	8		1063	1				0												17		2020-08-01	2020-08-01	2020-11-11	4		3
2020-10-28	6	Nyandiwa Dispensary	6058	1	1	5				1964-06-15	1	45	4		2010-01-05	2010-01-05	2010-03-12	13		212	3				0												17		2020-05-11	2020-05-11	2020-11-11	7		3
2020-10-28	6	Nyandiwa Dispensary	6059	1	4	5				1968-06-15	1	40	88	TI	2004-04-08	2008-11-04	2008-11-04	2		652	3	61	164	23	0												17		2020-05-06	2020-05-06	2020-11-04	7		3
2020-10-28	6	Nyandiwa Dispensary	6060	1	5	5				1968-06-15	1	46	4		2012-08-02	2012-08-02	2015-03-10	13		303	2				0												17		2020-08-19	2020-08-19	2020-11-18	4		3
2020-10-28	6	Nyandiwa Dispensary	6061	0	2	5				1970-06-15	1	47	4		2017-11-13	2017-11-13	2017-11-13	13			1	62	170		0												17		2019-02-06		2019-07-09	6		3
2020-10-28	6	Nyandiwa Dispensary	6062	0	4	5				1977-06-15	1	36	4		2009-04-15	2009-04-16	2014-02-04	13		334	1				0												17		2020-10-06	2020-10-06	2020-11-05	2		3
2020-10-29	6	Nyandiwa Dispensary	6063	1	4	5				1984-06-15	1	26	2		2007-11-01	2007-11-01	2011-06-02	1		298	1	60			0												17		2020-10-28	2020-10-28	2021-04-28	7		3
2020-10-29	6	Nyandiwa Dispensary	6064	0	4	5				1974-05-15	0	43	4		2017-06-27	2017-06-27	2017-06-27	13			1	60	167	20	0												17		2020-10-08	2020-10-08	2021-04-08	7		3
2020-10-29	6	Nyandiwa Dispensary	6065	0	4	5				1978-06-15	1	38	4		2016-11-09	2016-11-09	2016-11-09	13			1	66	170.5	22	0												13		2020-09-21	2020-09-21	2021-01-11	5		3
2020-10-29	6	Nyandiwa Dispensary	6066	0	4	5				1979-06-15	1	40	4		2019-07-17	2019-07-17	2019-07-17	17		265	1	46	159.3	19	0												17		2020-09-15	2020-09-15	2020-12-09	4		3
2020-10-29	6	Nyandiwa Dispensary	6067	1	4	5				1989-06-15	1	30	88	Outreach	2019-12-09	2019-12-13	2019-12-13	16			1	52.2	164	21	0												17		2020-09-24	2020-09-24	2020-12-17	4		3
2020-10-29	6	Nyandiwa Dispensary	6045	1	4	5				1987-06-15	1	21	6		2008-08-28	2008-09-05	2009-02-23	19		164	1	60	162	20	0												13		2020-10-26	2020-10-26	2021-04-26	7		3
2020-10-29	6	Nyandiwa Dispensary	6091	1	5	5				1975-06-15	1	34	88	TI	2010-04-04	2010-04-04	2010-06-11	19		241	4				0												15		2020-07-07	2020-07-07	2021-01-12	7		3
2020-10-29	6	Nyandiwa Dispensary	6107	1	4	5				1992-06-15	1	22	2		2013-09-26	2014-01-06	2015-02-03	13		770	1	52	112		0												17		2020-09-24	2020-09-24	2021-03-24	7		3
2020-10-29	6	Nyandiwa Dispensary	6108	1	4	5				1984-02-06	0	31	6		2011-10-19	2011-10-31	2015-08-21	13		803	2	59	162		0												17		2020-10-22	2020-10-22	2021-01-19	4		3
2020-10-29	6	Nyandiwa Dispensary	6109	1	4	5				1987-06-15	1	30	4		2017-07-13	2017-07-19	2017-07-19	13		356	1	50	156		0												17		2020-10-26	2020-10-26	2020-12-17	3		3
2020-10-30	6	Nyandiwa Dispensary	6110	1	5	5				1964-08-13	0	48	4		2011-11-30	2011-12-30	2013-07-31	13		354	1	44	155	19	0												17		2020-08-04	2020-08-04	2020-11-03	4		3
2020-10-30	6	Nyandiwa Dispensary	6111	0	4	5				1985-04-04	0	29	6		2013-08-07	2013-08-07	2014-07-30	12		178	1	66	175	22	0												17		2020-09-29	2020-09-29	2021-03-30	7		3
2020-10-30	6	Nyandiwa Dispensary	6112	1	7	1	1	1		2013-01-15	0	6	6		2019-12-20	2019-12-20	2019-12-20	8		869	1	17	109		0												8		2020-10-06	2020-10-06	2020-12-16	3		3
2020-10-30	6	Nyandiwa Dispensary	6114	1	4	5				1983-06-15	1	34	4		2018-04-03	2018-04-03	2018-04-03	13			1	64	166		0												13		2020-09-22	2020-09-22	2020-02-04	6		3
2020-10-30	6	Nyandiwa Dispensary	6115	1	4	5				1985-06-15	1	33	4		2018-07-23	2018-07-23	2018-07-24	13			1	49	156		0												13		2019-11-08	2019-11-08	2020-02-07	4		3
2020-10-27	6	Nyandiwa Dispensary	6001	1	6	2	1	1		2008-06-15	0	8			2017-04-03	2017-04-03	2017-04-03	8			1	22	122		1	2018-10-15	2		1	28.5	138				8		3		2020-09-05	2020-09-05	2020-12-05	4		3	1	1	2018-12-01	2019-01-27	2019-02-09
2020-10-27	6	Nyandiwa Dispensary	6002	1	6	2	99	1		2003-04-11	0	11	4		2014-10-07	2014-10-07	2014-10-07	13		767	2	58	165	23	0												13		2020-10-01	2020-10-01	2020-11-30	2		3
2020-10-27	6	Nyandiwa Dispensary	6003	0	6	2	1	1		2010-12-05	0	1	2		2011-12-12	2011-12-13	2012-03-07	7			1	7.5	80		0												11		2020-10-21	2020-10-21	2020-12-20	4		3
2020-10-27	6	Nyandiwa Dispensary	6004	1	6	2	1	1		2005-06-15	0	1	4		2007-04-19	2007-04-19	2007-04-19	8		598	1	21	128	15	1	2015-02-09	1 2		2	30	147				1		15		2020-10-03	2020-10-03	2021-01-16	4		3	99
2020-10-27	6	Nyandiwa Dispensary	6005	0	7	1	1	1		2013-11-26	0	2			2014-04-16	2014-04-16	2016-04-16	8			1	16			0												8		2020-10-15	2020-10-15	2020-10-29	1		2
2020-10-27	5	Ndiru HC	5134	0	6	2	1	1		2010-05-27	0	0	4		2011-04-26	2011-04-26	2011-04-26	9			1	18	126	14	0												17		2020-09-05	2020-09-05	2020-12-05	4		3
2020-10-27	6	Nyandiwa Dispensary	6007	1	7	1	1	1		2013-01-11	0	1	2		2014-03-24	2014-03-24	2014-03-24	7			1	9	74		1	2017-01-22	2		1	14	125	13.6			7		9		2020-10-09	2020-10-09	2020-12-09	3		3	1	1	2017-04-26	2017-05-24	2017-07-26
2020-10-27	6	Nyandiwa Dispensary	6008	1	7	1	1	1		2010-05-19	0	2	4		2012-10-01	2012-10-01	2012-10-01	7			1	15	106		1	2018-06-20	2		1	25.4	129				7		11		2020-10-06	2020-10-06	2020-11-25	2		3	1	1	2018-06-17	2018-07-18
2020-10-27	6	Nyandiwa Dispensary	6009	0	7	1	1			2012-07-04	0	5	4		2018-03-21	2018-03-21	2018-03-21	9			1	22	110		0							15					9		2020-10-06	2020-10-06	2020-11-04	2		3
2020-10-27	6	Nyandiwa Dispensary	6010	1	7	1	1	1		2012-04-07	0	4	2		2016-07-11	2016-07-11	2016-07-11	9		1785	1	5			0												9		2020-10-19	2020-10-19	2020-10-28	1		1
2020-10-27	6	Nyandiwa Dispensary	6041	0	6	2	1	1		2008-07-01	0	5	4		2012-10-15	2012-10-15	2014-04-23	8		137	1	17	112		1	2017-05-10	2		1	23	131	16			8		3		2020-09-05	2020-09-05	2020-12-05	5		3	99
2020-10-27	6	Nyandiwa Dispensary	6042	1	6	2	1	1		2002-04-02	0	14	4		2016-08-17	2016-08-17	2016-08-17	13		1481	1	34	141	16	0												17		2020-10-03	2020-10-03	2021-01-16	4		3
2020-10-27	6	Nyandiwa Dispensary	6043	0	6	2	1	1		2008-06-15	0	6	4		2012-03-03	2012-10-15	2014-09-03	8		584	1	20	125		0												8		2020-09-05	2020-09-05	2020-12-05	4		3
2020-10-27	6	Nyandiwa Dispensary	6044	0	6	2	1	1		2005-06-21	0	9	4		2013-03-11	2013-03-11	2014-08-27	8		739	2	24	130		0												17		2020-10-03	2020-10-03	2021-01-16	4		3
2020-10-28	6	Nyandiwa Dispensary	6068	1	5	5				1976-09-12	0	31			2007-10-28	2007-10-28	2007-10-28	19		272	2	50			0												17			2020-05-19	2020-11-17	7		3
2020-10-28	6	Nyandiwa Dispensary	6069	0	1	5				1961-06-15	0	50	4		2010-04-21	2010-04-22	2012-01-31	8		604	3	50	176	16	0												17		2020-05-20	2020-05-20	2020-11-18	7		3
2020-10-28	6	Nyandiwa Dispensary	6070	0	4	5				1979-06-15	0	40	4		2019-11-25	2019-11-25	2019-11-25	17		602	1	63.1	168	23	0												17		2020-09-24	2020-09-24	2020-12-16	4		3
2020-10-28	6	Nyandiwa Dispensary	6071	1	1	5				1988-06-15	0	22	4		2011-01-04	2011-01-04	2011-01-04	1			1	57		22.2	0												13		2020-07-22	2020-10-22	2021-01-25	7		3
2020-10-28	6	Nyandiwa Dispensary	6072	1	5	5				1970-06-15	0	43	4		2013-06-05	2013-06-05	2014-05-26	12		123	2	81	165		0												17		2020-09-25	2020-09-25	2020-11-16	3		3
2020-10-28	6	Nyandiwa Dispensary	6073	0	2	5				1982-06-15	0	30			2012-03-24	2012-07-25	2012-07-25	14		2	3				0												15		2020-10-06	2020-10-06	2020-12-10	3		3
2020-10-28	6	Nyandiwa Dispensary	6074	1	4	5				1998-06-15	0	20	4		2018-06-29	2018-06-29	2018-06-29	13			1	53	158	23	1	2019-09-16	2		1	49	117				13		4		2020-08-18	2020-08-18	2021-02-18	7		3	1	1	2019-05-18	2019-06-21	2019-07-05
2020-10-28	6	Nyandiwa Dispensary	6075	1	4	5				1994-06-15	0	24	4		2018-06-20	2018-06-25	2018-06-25	13			1	68	179	20	0												13		2020-09-07	2020-09-07	2020-12-07	4		3
2020-10-28	6	Nyandiwa Dispensary	6076	0	1	5				1976-06-15	0	41	2		2017-09-14	2017-09-14	2017-09-14	13			1	65	169		0												17		2020-10-26	2020-10-26	2021-04-26	7		3
2020-10-28	6	Nyandiwa Dispensary	6077	0	4	5				1966-06-15	0	53	4		2019-09-09	2019-09-09	2019-09-09	17		768	1	61.5	173.3	29	0												17		2020-10-23	2020-10-23	2020-10-28	1		3
2020-10-29	6	Nyandiwa Dispensary	6078	0	4	5				1988-10-08	0	25	4		2013-11-13	2013-11-18	2014-01-13	13		148	2	64	160		0												17		2020-07-27	2020-07-27	2021-01-25	7		3
2020-10-29	6	Nyandiwa Dispensary	6079	1	2	5				1990-06-15	0	26	4		2016-06-27	2016-06-27	2016-08-29	13		13350	1	60	157	25	0												17		2020-08-12	2020-08-12	2020-11-12	4		3
2020-10-29	6	Nyandiwa Dispensary	6080	1	1	5				1975-06-15	0	39			2010-06-24	2010-06-24	2015-03-17	13		463	2	65	160	25	0												13		2020-09-15	2020-09-15	2020-12-10	4		3
2020-10-29	6	Nyandiwa Dispensary	6081	1	2	5				1980-06-15	0	33	4		2013-07-01	2013-07-01	2014-04-11	13		266	1	64	165	23	0												13		2020-10-14	2020-10-14	2021-01-11	4		3
2020-10-29	6	Nyandiwa Dispensary	6082	1	1	5				1985-08-28	0	29	4		2013-03-07	2013-03-07	2014-09-02	13		495	3	55	155	22	0												13		2020-09-22	2020-09-22	2021-03-22	7		3
2020-10-30	6	Nyandiwa Dispensary	6083	1	5					1971-06-15	0	40	4		2011-04-03	2011-06-28	2011-06-28	1		181	4	31	150	13	0												17		2020-08-20	2020-08-20	2021-02-04	7		3
2020-10-29	6	Nyandiwa Dispensary	6084	0	1	5				1967-08-28	0	44	4		2012-07-30	2012-07-30	2012-08-14	13		50	3	60	196	16	0												17		2020-05-25	2020-05-25	2020-11-11	7		3
2020-10-29	4	Ndhiwa SCH	6085	1	1	5				1984-06-15	0	31	4		2014-10-28	2014-10-28	2015-06-16	13		343	2	64	163	24	0												17		2020-09-15	2020-09-15	2021-03-15	7		3
2020-10-29	6	Nyandiwa Dispensary	6086	1	1	5				1992-06-15	0	22	2		2014-04-10	2014-04-10	2014-08-06	13			1	58	155	16	0												17		2020-06-17	2020-06-17	2020-12-15	7		3
2020-10-30	6	Nyandiwa Dispensary	6087	0	7	1	1	1		2012-10-27	0	1	2		2014-09-01	2014-09-01	2014-10-16	9			1	10	102		0												9		2020-10-15	2020-10-15	2021-01-13	4		3
2020-10-29	6	Nyandiwa Dispensary	6088	0	4	5				1976-06-15	0	43	4		2019-10-14	2019-10-14	2019-10-14	17		360	1	69	175	21	0												17		2020-10-22	2020-10-22	2021-01-19	4		3
2020-10-30	6	Nyandiwa Dispensary	6089	1	4	5				1991-06-15	0	28	4		2019-06-26	2019-06-26	2019-06-26	13		682	1	53	157	21	0												13		2020-09-14	2020-10-14	2020-11-11	3		3
2020-10-30	6	Nyandiwa Dispensary	6090	1	1	5				1994-04-15	0	21	4		2016-02-22	2016-02-22	2016-03-07	13		503	1	47	150	21	0												17		2020-10-14	2020-10-14	2020-11-11	2		3
2020-11-02	5	Ndiru HC	5026	1	6	2	1	1		2010-08-15	0	1	2		2011-06-27	2011-06-27	2012-02-08	3		2226	2	8	80		0												11		2020-10-10	2020-09-10	2021-02-16	4		3
2020-11-02	3	Mbita DH	3267	1	6	2	1	1		2010-06-16	0	1	2		2011-09-06	2011-09-06	2011-09-19	1		1077	3	5			0												11		2020-08-08	2020-08-08	2020-11-07	4		3
2020-11-02	5	Ndiru HC	5028	0	6	2	1	1		2010-10-15	0	3	4		2011-11-17	2011-11-17	2014-01-28	1		906	2	15	115		0												9		2020-10-10	2020-10-10	2021-01-16	4		3
2020-11-02	5	Ndiru HC	5029	0	6	2	1	1		2006-01-01	0	7	4		2013-03-13	2013-03-13	2013-12-15	1		821	2	21	124		0												17		2020-10-10	2020-10-10	2021-01-09	4		3
2020-11-02	5	Ndiru HC	5030	1	6	2	1	1		2006-06-15	0	8	2		2012-05-30	2012-05-30	2014-09-11	8		1228	1	20	117		0												17		2020-08-08	2020-08-08	2020-11-07	4		3
2020-11-02	5	Ndiru HC	5031	1	6	2	1	1		2009-06-15	0	4	4		2013-01-14	2013-01-14	2013-10-01	1		426	2	15	100		1	2020-01-25	1 2		2	35	136			2016-07-25	9		9		2020-09-05	2020-09-05	2020-11-07	3		3	1	1	2020-02-25	2020-03-23
2020-11-02	5	Ndiru HC	5032	1	6	2	1	1		2008-08-29	0	4	2		2012-08-28	2012-08-28	2012-08-29	1		678	2	15			0												11		2020-09-05	2020-09-05	2020-12-05	4		3
2020-11-02	5	Ndiru HC	5033	0	6	2	1	1		2010-08-13	0	4	4		2013-02-13	2013-02-14	2014-11-12	1		1037	1	18	109		0												17		2020-07-09	2020-07-09	2020-11-04	5		3
2020-11-02	5	Ndiru HC	5034	0	6	2	1	1		2002-06-15	0	10	4		2012-12-10	2012-12-10	2013-03-07	1		237	2	27	134		0												17		2020-10-10	2020-10-10	2021-02-13	5		3
2020-11-02	5	Ndiru HC	5035	1	6	2	1	1		2006-06-15	0	6	4		2012-08-02	2012-08-02	2013-03-15	1		426	2	20			0												15		2020-09-05	2020-09-05	2020-12-05	5		3
2020-11-02	1	Homa Bay CTRH	1118	1	4	5				1969-02-25	0	38	3		2007-06-06	2007-10-24	2007-10-24	18		813	3	84	148		0												17		2020-09-23	2020-09-23	2020-12-08	4		3
2020-11-02	1	Homa Bay CTRH	1119	0	4	5				1979-11-18	0	30	6		2007-11-08	2007-11-08	2010-09-08	1		260	2	71.5	175		0												17		2020-07-27	2020-07-27	2020-11-17	5		3
2020-11-02	1	Homa Bay CTRH	1120	0	4	5				1965-10-29	0	45	6		2007-10-30	2007-10-30	2011-05-09	13		75	1	65	155		0												17		2020-10-19	2020-10-19	2020-11-24	2		3
2020-11-02	1	Homa Bay CTRH	1121	1	1	5				1966-06-15	1	42	6		2007-11-22	2007-11-22	2009-04-22	19		355	3	57.5	152		0												17		2020-08-10	2020-08-10	2020-11-09	4		3
2020-11-02	1	Homa Bay CTRH	1122	1	1	5				1986-06-15	0	29	6		2007-10-22	2007-11-15	2015-09-11	13		1082	2	67			0												17		2020-10-27	2020-10-27	2021-01-12	4		3
2020-11-02	1	Homa Bay CTRH	1123	1	4	5				1970-10-18	0	37	6		2007-10-19	2007-10-19	2007-11-15	19		36	4	44	152		0												17		2020-10-15	2020-10-15	2021-01-05	4		3
2020-11-02	1	Homa Bay CTRH	1124	1	4	5				1982-10-01	0	32	6		2007-10-02	2007-10-02	2014-10-27	13		954	1	60	153	25.63	0												17		2020-08-18	2020-08-18	2020-11-03	4		3
2020-11-02	1	Homa Bay CTRH	1125	0	4	5				1951-09-24	0	58	6		2007-09-24	2007-09-25	2009-12-02	19		432	3	59	156		0												17		2020-09-15	2020-09-15	2021-03-17	7		3
2020-11-02	1	Homa Bay CTRH	1127	1	5	5				1974-09-09	0	33	6		2007-09-10	2007-09-10	2008-06-04	19		204	2	54	148		0												17		2020-11-02	2020-11-02	2021-05-12	7		3
2020-11-03	1	Homa Bay CTRH	1128	1	1	5				1972-06-15	1	35	6		2007-09-04	2007-09-04	2008-04-09	19		266	2	63	165		0												17		2020-09-23	2020-09-23	2021-03-03	7		3
2020-11-03	1	Homa Bay CTRH	1129	1	5	5				1967-08-28	0	40	6		2007-08-28	2007-08-28	2007-09-19	19		159	2	43	159		0												17		2020-08-05	2020-08-05	2021-02-08	7		3
2020-11-03	1	Homa Bay CTRH	1131	0	4	5				1958-07-30	0	50	6		2007-07-31	2007-08-07	2008-10-24	19		452	3	50	153		0												17		2020-05-18	2020-05-18	2020-12-01	7		3
2020-11-03	1	Homa Bay CTRH	1132	1	4	5				1973-07-29	0	40	6		2007-07-30	2007-08-01	2013-08-22	13		458	2	50	151		0												17		2020-08-04	2020-08-04	2021-02-03	7		3
2020-11-03	1	Homa Bay CTRH	1133	1	1	5				1980-06-15	1	27	6		2007-03-14	2007-11-30	2008-01-08	19		461	3	65	162		0												17		2020-10-05	2020-10-05	2021-01-12	4		3
2020-11-03	1	Homa Bay CTRH	1134	0	4	5				1970-06-30	0	37	1		2008-03-04	2008-03-04	2008-04-02	18		262	4	61	166		0												17		2020-08-11	2020-08-11	2020-11-30	4		3
2020-11-03	1	Homa Bay CTRH	1135	1	4	5				1968-06-15	1	40	6		2008-02-26	2008-02-26	2008-11-17	19		385	3	54.5	157		0												17		2020-07-28	2020-07-28	2020-11-18	5		3
2020-11-03	1	Homa Bay CTRH	1136	0	4	5				1970-02-16	0	38	5		2008-02-17	2008-02-21	2008-05-19	19		325	3	82	169		0												17		2020-09-28	2020-09-28	2020-11-25	3		3
2020-11-03	1	Homa Bay CTRH	1137	1	4	5				1976-06-15	1	31	2		2008-02-15	2008-02-15	2008-02-22	19		288	3	72	180		0												17		2020-09-29	2020-09-29	2021-04-06	7		3
2020-11-03	1	Homa Bay CTRH	1138	1	1	5				1956-03-20	0	52	6		2008-03-20	2008-03-20	2008-05-15	19		280	2	48	155		0												17		2020-08-13	2020-08-13	2020-11-30	4		3
2020-11-03	5	Ndiru HC	5036	0	6	2	1	1		2004-05-25	0	10	4		2013-04-10	2013-04-10	2014-09-01	2		681	2	33	131		0												17		2020-09-05	2020-09-05	2021-01-09	5		3
2020-11-03	5	Ndiru HC	5037		7	1	1	1		2013-03-01	0	0	2		2013-06-19	2013-06-19	2013-06-19	3			1	5.6	58		1	2016-07-20	2		2	13.5	88				3		11		2020-10-07	2020-10-07	2020-11-04	2		3	99
2020-11-03	5	Ndiru HC	5038	0	6	2	1	1		2007-06-15	0	6	4		2013-06-24	2013-10-24	2014-02-06	1		354	3	16	101	14.7	1	2018-07-31	2		2	27.7	140	16.5			1		11		2020-09-05	2020-09-05	2020-12-05	4		3	99
2020-11-03	5	Ndiru HC	5039	1	7	1	1	1		2012-09-25	0	1	2		2013-09-25	2013-09-25	2013-10-25	3			1	8			1	2018-09-24	2		1	21.6	111	16.2			3		11		2020-09-05	2020-09-05	2020-12-03	4		3	1	1	2018-10-25
2020-11-03	5	Ndiru HC	5040	0	6	2	1	1		2007-06-15	0	8	4		2015-06-17	2015-06-17	2015-09-09	1		847	2	23.2	123		0												11		2020-08-08	2020-08-08	2020-11-07	4		3
2020-11-03	5	Ndiru HC	5041	0	6	2	0	1		2007-06-15	0	9	4		2017-01-09	2017-01-09	2017-01-09	2			1	25	118		0												17		2020-10-10	2020-10-10	2020-12-05	3		3
2020-11-03	5	Ndiru HC	5042	1	7	1	1	1		2011-06-27	0	4	4		2015-07-28	2015-07-28	2015-07-28	9			2	10	90		0												9		2020-10-10	2020-10-10	2020-12-05	3		3
2020-11-03	5	Ndiru HC	5043	1	6	2	99	1		2010-06-08	0	5	4		2016-02-18	2016-02-18	2016-02-18	1			1	18.4	105		1	2018-02-23	2		2	24.1	120				1		11		2020-09-16	2020-09-16	2020-12-05	4		3	1	1	2018-04-24	2018-05-20
2020-11-03	5	Ndiru HC	5044	1	7	1	1	1		2012-09-05	0	5	4		2017-09-19	2017-09-19	2017-09-19	8			1	19			0												11		2020-08-06	2020-08-06	2020-09-03	2		3
2020-11-03	5	Ndiru HC	5045	1	7	1	1	1		2011-06-05	0	5	4		2016-11-16	2016-11-16	2016-11-16	8			2	16	98.5		0												11		2020-09-03	2020-09-03	2020-12-03	4		3
2020-11-04	5	Ndiru HC	5046	1	7	1	1	1		2012-07-12	0	6	4		2018-11-28	2018-11-28	2018-11-28	8		584	1	19	111		0												11		2020-09-03	2020-09-03	2020-12-03	4		3
2020-11-04	5	Ndiru HC	5047	0	6	2	1	1		2006-01-10	0	13	4		2019-06-18	2019-06-18	2019-06-18	8		804	1	30	139		0												8		2020-09-05	2020-09-05	2020-12-05	4		3
2020-11-04	5	Ndiru HC	5048	0	7	1	99	1		2015-10-10	0	0	2		2016-04-15	2016-04-15	2016-04-15	9			1	7.2	72		0												3		2020-09-14	2020-09-14	2020-11-16	3		3
2020-11-04	5	Ndiru HC	5049	0	6	2	1	1		2004-08-19	0	13	4		2018-06-22	2018-06-22	2018-06-22	13		629	2	30.6	143		0												17		2020-05-25	2020-05-25	2020-08-08	3		3
2020-11-04	5	Ndiru HC	5050	1	7	1	0	1		2015-09-19	0	3	4		2019-08-13	2019-08-13	2019-08-13	8			1	14			0												8		2020-11-04	2020-11-04	2020-11-18	1		3
2020-11-04	5	Ndiru HC	5051	1	7	1	1	1		2015-02-04	0	0	5		2015-05-11	2015-05-11	2015-05-11	9			1	6	61		0												9		2020-10-27	2020-10-27	2020-11-09	2		3
2020-11-04	5	Ndiru HC	5052	0	6	2	1	1		2009-09-07	0	2	2		2011-02-08	2011-02-08	2012-01-06	2			3	13.7	94		1	2016-07-28	2		3	19	115	14.2			2		9		2020-08-08	2020-08-08	2020-11-07	4		3	99
2020-11-04	5	Ndiru HC	5053	0	6	2	1	1		2004-02-09	0	5	4		2009-04-09	2009-04-09	2009-04-09	1		1138	4				0												17		2020-10-08	2020-10-08	2021-01-16	4		3
2020-11-04	5	Ndiru HC	5054	1	7	1	0	1		2015-08-17	0	0	2		2015-10-07	2015-10-07	2015-10-07	9			1	4.6	57		1	2017-09-21	2		1	10	81			2015-10-07	9		9		2020-09-03	2020-09-03	2020-12-03	4		3	1	1	2017-11-20	2017-12-15	2018-01-23
2020-11-04	5	Ndiru HC	5055	0	6	2	1	1		2004-12-12	0	4	88		2009-06-15	2009-06-15	2009-06-15	3			1				0												14		2020-10-10	2020-10-10	2020-11-07	2		3
2020-09-28	1	Homa Bay CTRH	1028	0	6	2	1	1		2000-06-13	1	13	4		2010-04-06	2013-06-13	2013-06-13	1		415	2	36	148.5		1	2016-12-01	2		2	44	159.3						15		2020-01-04	2020-01-04	2020-03-07	3		3	1	1	2017-01-23	2017-03-28	2017-04-20
2020-09-30	1	Homa Bay CTRH	1044	1	6	2	1	1		2004-11-08	0	2	6		2006-10-09	2006-10-09	2007-04-27	1		313	3	11	91		1	2012-12-28	2		1	22	135				1		10		2020-09-08	2020-09-08	2020-12-05	4		3	1	0	2013-02-28
2020-10-02	1	Homa Bay CTRH	1051	1	6	2	1	0		2004-02-23	0	2	6		2005-07-06	2005-07-06	2006-07-05	1		618	4	9.5	81		1	2015-01-07	2		3	25.5	130.1				8		15		2020-09-10	2020-09-10	2020-10-09	2		3	1	0	2014-11-18	2015-01-07
2020-10-02	1	Homa Bay CTRH	1053	1	6	5				1999-07-18	0	11	6		2004-07-07	2004-07-12	2010-09-28	1		1769	1	21	131		1	2018-01-04	2		1	51	159	20.17			15		15		2020-09-18	2020-09-18	2020-10-16	2		3	1	1	2018-03-22	2018-05-03	2018-05-17
2020-09-30	1	Homa Bay CTRH	1055	1	6	5				1995-08-09	0	11	1		2006-08-09	2006-08-09	2006-08-30	18		183	3	26	137		1	2016-03-03	2		3	47	109	17.26		2011-04-08	12		4		2020-07-06	2020-07-06	2020-10-07	4		3	1	1	2015-08-10	2015-11-05	2016-01-14
2020-10-16	1	Homa Bay CTRH	1107	1	4	5				1967-05-07	0	41	6		2006-01-09	2007-05-07	2009-01-08	18		410	2	49	170		0												17		2020-07-21	2020-07-21	2020-10-27	4		3
2020-11-04	1	Homa Bay CTRH	1139	1	4	5				1949-02-06	0	59	6		2008-02-07	2008-02-07	2008-02-21	19		49	3	52.2	165		0												17		2020-07-20	2020-07-20	2021-01-26	7		3
2020-11-04	1	Homa Bay CTRH	1140	0	4	5				1966-01-30	0	42	6		2008-01-31	2008-01-31	2008-02-14	19		188	3	59	176		0												17		2020-09-21	2020-09-21	2020-12-15	4		3
2020-11-04	1	Homa Bay CTRH	1141	0	4	5				1973-01-27	0	35	6		2008-01-28	2008-01-28	2008-02-06	19		312	3	66	175		0												17		2020-08-20	2020-08-20	2020-12-01	5		3
2020-11-04	1	Homa Bay CTRH	1142	0	4	5				1973-06-15	1	35	5		2008-01-14	2008-01-14	2008-07-09	19		469	3	55	167		0												17		2020-10-19	2020-10-19	2020-11-24	2		3
2020-11-04	1	Homa Bay CTRH	1144	1	1	5				1974-12-07	0	34	6		2007-12-07	2007-12-07	2009-03-09	19		368	2	55	160		0												17		2020-08-10	2020-08-10	2021-08-09	88	12 months	3
2020-11-04	1	Homa Bay CTRH	1145	1	4	5				1974-06-30	0	35	6		2008-06-30	2008-06-30	2010-02-12	19		384	3	55	166		0												13		2020-10-14	2020-10-14	2021-01-05	4		3
2020-11-04	1	Homa Bay CTRH	1146	1	5	5				1987-06-15	1	23	6		2008-05-20	2008-06-17	2011-06-06	13		683	3	75	171		0												17		2020-10-26	2020-10-26	2021-02-02	5		3
2020-11-04	1	Homa Bay CTRH	1147	1	4	5				1985-03-28	0	24	6		2008-03-28	2008-03-28	2009-12-29	3		472	2	67	169		0												4		2020-09-09	2020-09-09	2020-12-08	4		3
2020-11-04	1	Homa Bay CTRH	1148	1	5	5				1953-04-09	0	56	6		2008-04-09	2008-04-09	2009-08-18	19		372	3	51	158		0												17		2020-07-23	2020-07-23	2020-11-05	5		3
2020-10-30	6	Nyandiwa Dispensary	6113	0	4	5				1988-06-15	1	29	6		2018-01-04	2018-01-04	2018-01-04	13			1	53	166		0												17		2020-07-13	2020-07-13	2020-10-13	4		3
2020-11-05	1	Homa Bay CTRH	1149	1	4	5				1977-04-01	0	31	6		2008-04-01	2008-04-01	2008-04-23	19		689	2	47	164		0												17		2020-10-07	2020-10-07	2020-11-17	2		3
2020-11-05	1	Homa Bay CTRH	1150	1	4	5				1979-12-21	0	28	6		2007-12-21	2008-04-21	2008-05-05	19		47	3		170		0												17		2020-09-24	2020-09-24	2020-12-16	4		3
2020-11-05	1	Homa Bay CTRH	1151	1	4	5				1982-05-02	0	26	6		2008-05-02	2008-05-06	2009-03-03	19		260	2	55	163		0												17		2020-10-14	2020-10-14	2021-01-04	4		3
2020-11-05	1	Homa Bay CTRH	1152	0	4	5				1957-05-13	0	51	6		2008-05-13	2008-05-13	2008-12-14	19		314	3	50	167		1	2012-08-31	2		4	53	167						15		2020-10-19	2020-10-19	2020-11-24	2		3	1	1	2012-05-09	2012-06-26	2012-08-01
2020-11-05	1	Homa Bay CTRH	1153	1	5	5				1976-05-26	0	32	6		2008-05-16	2008-05-26	2008-10-14	19		312	2	52	164		0												17		2020-10-07	2020-10-07	2020-11-17	2		3
2020-11-05	1	Homa Bay CTRH	1154	0	4	5				1970-06-15	1	38	6		2008-06-11	2008-06-12	2008-07-11	19		155	3	62	171		0												17		2020-05-18	2020-05-18	2020-12-01	7		3
2020-11-05	1	Homa Bay CTRH	1155	0	4	5				1970-11-11	0	38	6		2008-11-11	2008-11-11	2008-11-26	19		254	3	59	170		0												17		2020-10-06	2020-10-06	2020-12-02	3		3
2020-11-05	1	Homa Bay CTRH	1156	1	4	5				1985-05-14	0	24	6		2008-05-14	2008-06-03	2009-12-10	19		416	3	55	167		0												13		2020-07-27	2020-07-27	2021-01-27	7		3
2020-11-05	1	Homa Bay CTRH	1157	1	1	5				1983-05-22	0	29	5		2008-05-22	2008-05-22	2012-08-20	3		683	1	56.5	171		0												4		2020-09-28	2020-09-28	2021-01-04	5		3
2020-11-05	1	Homa Bay CTRH	1158	1	4	5				1970-10-27	0	40	6		2008-10-27	2008-10-27	2011-02-23	1		487	3	63	160		0												17		2020-09-02	2020-09-02	2020-11-30	3		3
2020-11-05	5	Ndiru HC	5056	0	6	2	1	1		2008-06-15	0	5	4		2013-08-22	2013-10-06	2013-10-18	8		1009	3	8.6			0												17		2020-09-05	2020-09-05	2020-12-05	4		3
2020-11-05	5	Ndiru HC	5057	0	4	5				1976-09-01	0	37			2014-01-14	2014-01-14	2014-03-24	13			3				0												17		2020-08-20	2020-08-20	2021-01-13	5		3
2020-11-05	5	Ndiru HC	5058	0	1	5				1988-06-15	0	23	4		2010-08-06	2010-08-06	2011-10-12	1			2				0												17		2020-08-17	2020-08-17	2021-01-11	6		3
2020-11-05	5	Ndiru HC	5059	0	4	5				1988-11-23	0	21	4		2008-10-23	2008-10-23	2010-02-26	1			1	73			0												17		2020-09-10	2020-09-10	2021-02-11	5		3
2020-11-05	5	Ndiru HC	5060	1	5	5				1948-06-15	0	62	4		2008-02-24	2008-05-19	2011-03-23	1		450	2	44.5	149	20	0												17		2020-09-10	2020-09-10	2020-12-03	4		3
2020-11-05	5	Ndiru HC	5061	1	5	5				1959-06-01	0	47	4		2006-03-15	2006-03-15	2007-05-21	19		1080	1	45	157	18.5	0												17		2020-08-10	2020-08-10	2020-11-30	5		3
2020-11-05	5	Ndiru HC	5062	0	4	5				1953-05-28	0	56	4		2008-05-28	2008-05-28	2010-04-22	19		456	2	61	167		0												17		2020-07-20	2020-07-20	2020-11-09	5		3
2020-11-05	5	Ndiru HC	5063	1	5	5				1975-07-04	0	31	4		2007-01-07	2007-01-07	2007-02-13	19		265	3	47	165	17.5	1	2015-04-22	2		3	47	166			2010-11-03	1		15		2020-09-10	2020-09-10	2020-12-03	4		3	99
2020-11-05	5	Ndiru HC	5064	0	4	5				1961-01-01	0	51	4		2012-05-15	2012-05-15	2012-05-15	19		455	2	61.6			0												17		2020-10-14	2020-10-14	2021-04-07	7		3
2020-11-05	5	Ndiru HC	5065	1	5	5				1972-06-15	0	40	4		2009-06-04	2009-06-04	2012-11-20	13		821	3	47	153	20.5	0												17		2020-10-07	2020-10-07	2021-01-07	4		3
2020-11-06	5	Ndiru HC	5066	1	5	5				1969-08-15	0	38	4		2008-08-04	2008-08-04	2008-08-04	1		19	2	49	102	19	0												17		2020-07-20	2020-07-20	2020-11-09	5		3
2020-11-06	5	Ndiru HC	5067	1	4	5				1984-08-12	0	28			2012-06-27	2012-06-27	2012-09-29	1		312	2	50	156	26	0												17		2020-09-27	2020-07-27	2020-11-11	4		3
2020-11-06	5	Ndiru HC	5068	1	5	5				1964-06-15	0	48	4		2012-07-19	2012-07-19	2013-03-23	1		56	1	43	168	15.8	0												17		2020-08-17	2020-08-17	2020-11-17	4		3
2020-11-06	5	Ndiru HC	5069	1	5	5				1949-07-01	0	58	4		2008-04-01	2008-04-01	2008-05-01	19		109	3	42.5	160	16.5	0												17		2020-07-20	2020-07-20	2021-01-09	7		3
2020-11-06	5	Ndiru HC	5070	1	5	5				1978-06-15	0	32	4		2009-03-06	2009-03-06	2010-11-12	1		727	1	46	156	19	0												17		2020-07-06	2020-07-06	2020-11-26	5		3
2020-11-06	5	Ndiru HC	5071	0	4	5				1965-06-15	0	45	4		2007-09-15	2007-09-15	2010-11-01	2		870	3	49.7	166		0												17		2020-09-15	2020-09-15	2021-03-02	7		3
2020-11-06	5	Ndiru HC	5072	0	6	2	1	1		2004-05-25	0	10	4		2013-04-10	2013-04-10	2014-09-01	2			2	30	131		0												17		2020-09-05	2020-09-05	2021-01-09	5		3
2020-11-06	5	Ndiru HC	5073	1	1	5				1964-06-15	0	45	4		2009-02-10	2009-02-10	2009-12-10	1		965	2	46			0												17		2020-07-14	2020-07-14	2020-11-09	5		3
2020-09-30	1	Homa Bay CTRH	1043	0	6	5				1996-06-15	1	9	1		2005-05-11	2005-05-11	2005-06-30	19		482	4	26	127		1	2012-05-07	1 2		4	41	152						15		2020-09-21	2020-09-21	2020-10-26	2		3	1	1	2012-07-06	2012-08-24	2012-10-05
2020-10-01	1	Homa Bay CTRH	1047	0	6	2	1	0		2000-10-02	0	8	6		2006-10-03	2006-10-03	2008-12-04	19		418	3	24.5	120		1	2012-05-11	2		3	31	132.4						10		2020-09-03	2020-09-03	2020-12-03	4		3	1	1	2012-06-26	2012-08-15	2012-08-29
2020-10-07	1	Homa Bay CTRH	1070	0	7	2	1	1		2010-02-10	0	1	2		2011-01-11	2011-01-11	2011-03-04	2		1026	3	9			1	2017-02-09	2		3	19	115						9		2020-09-17	2020-09-17	2020-11-19	3		3	1	0	2016-06-23	2016-08-10
2020-11-02	1	Homa Bay CTRH	1126	1	4	5				1977-06-15	1	30	6		2007-09-14	2007-09-19	2007-12-19	19		45	3	53.5	149		1	2018-06-26	2		3	61.8	149	27.84			13		4		2020-09-21	2020-09-21	2020-12-15	4		3	1	1	2018-04-16	2018-05-02	2018-05-23
2020-11-03	1	Homa Bay CTRH	1130	1	4	5				1959-08-15	0	49	6		2007-08-16	2007-08-16	2008-12-12	19		244	3	78			1	2020-06-30	2		3	90	159						17		2020-10-14	2020-10-14	2021-01-04	4		3	1	1	2020-03-18	2020-04-03	2020-05-22
2020-11-06	1	Homa Bay CTRH	1159	1	5	5				1977-10-17	0	32	6		2008-09-26	2008-10-17	2010-06-24	19		372	3	47	154		0												17		2020-10-26	2020-10-26	2021-01-11	4		3
2020-11-06	1	Homa Bay CTRH	1160	1	4	5				1954-09-29	0	57	6		2008-09-30	2008-09-30	2012-09-04	13		660	2	51	164		0												17		2020-09-23	2020-09-23	2020-12-08	4		3
2020-11-06	1	Homa Bay CTRH	1161	0	4	5				1974-09-22	0	34	6		2008-09-22	2008-09-23	2008-10-16	19		157	3	66.5	187		0												17		2020-07-28	2020-07-28	2021-01-27	7		3
2020-11-06	1	Homa Bay CTRH	1162	0	4	5				1963-09-12	0	47	6		2008-09-12	2008-09-18	2011-03-18	1		687	3	56	169		0												17		2020-08-27	2020-08-27	2020-12-10	5		3
2020-11-06	1	Homa Bay CTRH	1163	1	4	5				1975-09-11	0	34	6		2008-09-11	2008-09-11	2010-08-17	19		485	1	69	175		0												17		2020-09-15	2020-09-15	2021-03-17	7		3
2020-11-06	1	Homa Bay CTRH	1164	1	5	5				1970-08-08	0	42	88	TI	2012-01-24	2012-08-08	2012-08-08	13		164	1	71	164		0												17		2020-10-05	2020-10-05	2021-04-13	7		3
2020-11-06	1	Homa Bay CTRH	1166	0	6	5				1985-06-15	1	28	88	TI	2013-06-18	2013-06-18	2013-06-18	13			1				0												17		2020-10-29	2020-10-29	2021-05-11	7		3
2020-11-09	1	Homa Bay CTRH	1167	1	5	5				1968-09-01	0	40	6		2008-09-01	2008-09-02	2008-09-23	19		118	3	49	157		0												17		2020-08-25	2020-08-25	2020-11-23	4		3
2020-11-09	1	Homa Bay CTRH	1168	1	5	5				1964-08-25	0	51	6		2008-08-25	2008-08-25	2016-08-17	13		1654	3	52	162	19.81	0												17		2020-08-06	2020-08-06	2020-11-23	4		3
2020-11-09	1	Homa Bay CTRH	1169	0	4	5				1964-08-15	0	46	6		2008-08-15	2008-08-22	2011-02-25	1		835	3	62	164		0												17		2020-09-09	2020-09-09	2020-12-08	4		3
2020-11-09	1	Homa Bay CTRH	1170	0	4	5				1980-08-14	0	30	6		2008-08-11	2008-08-14	2011-02-08	1		748	2	62	181		0												17		2019-08-28	2019-08-28	2019-08-28		0	3
2020-11-09	1	Homa Bay CTRH	1171	1	4	5				1974-08-05	0	34	2		2008-08-05	2008-08-05	2008-09-12	18		702	1	64	151		0												17		2020-08-25	2020-08-25	2020-11-23	4		3
2020-11-09	1	Homa Bay CTRH	1172	0	4	5				1968-06-26	0	40	6		2008-06-26	2008-07-30	2008-08-13	19		208	3	63.5	184		0												17		2020-07-28	2020-07-28	2021-01-27	7		3
2020-11-09	1	Homa Bay CTRH	1174	0	4	5				1986-01-28	0	23	6		2009-01-28	2009-01-28	2009-03-05	19		160	2	59	164		0												17		2020-07-30	2020-07-30	2020-11-24	4		3
2020-11-09	1	Homa Bay CTRH	1175	1	4	5				1984-01-19	0	31	6		2009-01-19	2009-01-19	2015-03-17	13		591	1	70	152	30.3	0												17		2020-10-27	2020-10-27	2021-02-08	4
2020-11-09	1	Homa Bay CTRH	1176	0	4	5				1981-02-03	0	28	6		2009-02-03	2009-02-03	2009-03-03	19		233	3	58	174		0												17		2020-10-29	2020-10-29	2021-05-11	7		3
2020-11-10	1	Homa Bay CTRH	1300	1	4	5				1976-06-18	0	31	2		2007-06-19	2007-06-19	2007-07-26	19		157	3	35	165		1	2016-10-19	1 2		3	53	157			2011-10-27			15		2020-10-01	2020-10-01	2020-11-11	2		3	1	0	2016-12-08	2017-01-09
2020-11-10	1	Homa Bay CTRH	1301	1	4	5				1991-06-15	0	19	2		2007-01-15	2007-01-15	2011-02-09	1			4	45	150		0												17		2020-10-21	2020-10-21	2021-02-01	5		3	0
2020-11-10	1	Homa Bay CTRH	1302	1	2	5				1986-06-15	0	23	4		2009-10-14	2009-10-14	2009-10-14	19			1	66	148		0												13		2020-10-29	2020-10-29	2020-12-03	3		3	0
2020-11-10	1	Homa Bay CTRH	1303	0	2	5				1972-07-18	1	33	2		2005-07-19	2005-07-19	2005-08-12	1			4	50	156		0												17		2020-09-10	2020-09-10	2020-12-02	3		3	0
2020-11-10	1	Homa Bay CTRH	1304	1	5	5				1969-02-04	1	35	4		2004-02-12	2004-11-12	2004-11-12	1			3	75	160		0												17		2020-10-07	2020-10-07	2021-01-05	4		3	0
2020-11-10	1	Homa Bay CTRH	1305	1	1					1965-08-01	1	42	4		2007-08-02	2007-08-02	2007-08-02	19		229	4	42	160		1	2012-12-28	1 2		4	45	160			2013-11-06			10		2020-10-28	2020-10-28	2021-01-13	4		3	1	0	2013-01-16
2020-11-10	1	Homa Bay CTRH	1306	0	5	5				1969-07-21	1	40	4		2009-12-23	2009-12-23	2010-02-03	1			3	65	163		0												17		2020-09-15	2020-09-15	2021-03-17	5		3	0
2020-11-10	1	Homa Bay CTRH	1309	1	5	5				1965-02-06	0	41	4		2006-02-07	2006-02-07	2006-02-07	1			3	66	156		0												17		2020-08-31	2020-08-31	2020-12-15	4		3	0
2020-11-11	1	Homa Bay CTRH	1310	1	5	5				1974-01-24	0	34	5		2006-01-24	2006-01-24	2008-05-27	19		265	2	52	158		0												13		2020-10-06	2020-10-06	2020-12-15	4		3	0
2020-11-11	1	Homa Bay CTRH	1311	1	1	5				1981-02-14	0	22	2		2003-02-19	2003-02-19	2003-02-28	9			3	75	150		0												15		2020-11-10	2020-11-10	2021-01-17	3		3	0
2020-11-11	1	Homa Bay CTRH	1312	0	4	5				1968-01-03	0	39	1		2007-01-03	2007-01-03	2007-03-28	19			2	55	160		0												17		2020-09-23	2020-09-23	2020-12-16	4		3	0
2020-11-11	1	Homa Bay CTRH	1313	1	5	5				1981-06-15	0	28	2		2009-11-18	2009-11-18	2009-11-18	1		260	2	48	156		0												17		2020-10-07	2020-10-07	2021-01-18	4		3	0
2020-11-11	1	Homa Bay CTRH	1314	0	4	5				1968-06-26	0	42	5		2009-10-01	2009-10-01	2010-12-10	1			3	54	160		0												17		2020-10-12	2020-10-12	2021-01-14	4		3	0
2020-11-11	1	Homa Bay CTRH	1315	0	4	5				1985-06-15	0	24	6		2009-08-09	2009-08-09	2009-08-09	1			3	67	160		0												17		2020-10-15	2020-10-15	2021-01-19	4		3	0
2020-11-11	1	Homa Bay CTRH	1316	0	4	5				1961-11-01	0	41	6		2002-11-11	2002-11-11	2002-11-11	1			3	60	140		0												11		2020-07-16	2020-07-16	2021-01-20	7		3	0
2020-11-11	1	Homa Bay CTRH	1317	0	1	5				1958-06-15	0	49	5		2008-04-08	2008-04-08	2008-04-08	1			2	54	155		0												17		2020-10-26	2020-10-26	2020-11-20	2		3	0
2020-11-11	1	Homa Bay CTRH	1318	1	4	5				1984-12-08	0	26	2		2005-12-09	2005-12-09	2011-06-30	3		922	2	70	170		1	2013-03-18	2		2	75	170						17		2020-09-03	2020-09-03	2020-12-14	4		3	1	0	2013-05-05
2020-11-11	1	Homa Bay CTRH	1319	0	4	5				1973-02-19	0	31	6		2003-02-26	2003-02-26	2004-06-07	1			2	62	155		1	2019-10-22	2		2	66	155				1		17		2020-08-11	2020-08-11	2021-02-09	5		3	1	0	2019-12-05
2020-11-11	1	Homa Bay CTRH	1320	1	4	5				1979-05-23	0	36	4		2002-05-27	2002-05-27	2015-09-30	13		501	2	74	165		0												17		2020-10-27	2020-10-27	2021-02-08	5		3	0
2020-11-11	1	Homa Bay CTRH	1322	1	4	5				1980-10-25	0	25	2		2005-10-26	2005-10-26	2005-11-09	1			1	61	159		0												17		2020-09-29	2020-09-29	2020-11-30	3		3	0
2020-11-11	1	Homa Bay CTRH	1321	0	4	5				1976-02-15	0	31	1		2007-09-05	2007-09-05	2007-10-09	1			3	56	156		1	2020-03-10	1 2		3	66	156				4		4		2020-05-26	2020-05-26	2020-06-12	2		2	0
2020-11-10	1	Homa Bay CTRH	1178	1	4	5				1978-02-27	0	31	6		2009-02-27	2009-02-27	2009-03-27	19		183	2	52	163		0												13		2020-08-17	2020-08-17	2020-11-11	4		3
2020-11-10	1	Homa Bay CTRH	1179	1	5	5				1968-06-15	1	40	5		2009-02-23	2009-02-23	2009-06-05	18		15	3	43	166		0												17		2020-08-26	2020-08-26	2020-09-22	2		3
2020-11-10	1	Homa Bay CTRH	1180	1	5	5				1956-06-15	1	54	6		2009-03-04	2009-03-05	2011-01-20	1		415	3	56	169		0												17		2020-09-07	2020-09-07	2020-12-02	4		3
2020-11-10	1	Homa Bay CTRH	1181	1	4	5				1978-03-20	0	31	6		2009-03-20	2009-03-20	2009-04-02	19		5	3	44	146		0												17		2020-09-08	2020-09-08	2020-11-10	3		3
2020-11-10	1	Homa Bay CTRH	1182	0	1	5				1956-06-15	1	52	6		2009-04-03	2009-04-03	2009-04-30	19		73	4	45	170		0												17		2020-07-22	2020-07-22	2020-10-28	4		3
2020-11-10	1	Homa Bay CTRH	1183	1	4	5				1989-01-13	0	21	6		2009-01-11	2009-01-13	2010-07-02	3		584	1	58	159.5		0												17		2020-11-04	2020-11-04	2020-11-17	1		3
2020-11-10	1	Homa Bay CTRH	1184	1	5	5				1984-01-02	0	26	6		2009-01-02	2009-01-02	2010-06-29	1		385	3	75.8	170		0												13		2020-08-19	2020-08-19	2020-11-09	4		3
2020-11-10	1	Homa Bay CTRH	1185	0	4	5				1975-06-15	1	33	1		2008-12-24	2008-12-24	2009-01-12	19		88	4	53	177		0												17		2020-05-06	2020-05-06
2020-11-10	1	Homa Bay CTRH	1186	1	1	5				1955-12-16	0	55	6		2008-12-16	2008-12-16	2011-01-20	1		729	3	53	161		0												17		2020-10-27	2020-10-27	2021-05-05	7		3
2020-11-10	1	Homa Bay CTRH	1187	1	4	5				1983-07-05	0	28	2		2008-12-16	2008-12-16	2012-02-28	1		1241	1	54	172		0												17		2020-10-26	2020-10-26	2020-11-25	2		3
2020-11-11	1	Homa Bay CTRH	1188	0	4	5				1985-05-15	0	23	6		2009-04-15	2009-04-15	2009-04-15	19		186	1	59	170		0												17		2020-10-12	2020-10-12	2021-04-19	7		3
2020-11-11	1	Homa Bay CTRH	1190	0	4	5				1964-06-15	1	44	6		2008-10-15	2009-04-21	2009-05-07	19		46	3	66	181		0												17		2020-08-19	2020-08-19	2020-11-09	4		3
2020-11-11	1	Homa Bay CTRH	1191	1	4	5				1973-06-15	1	37	6		2009-01-11	2009-05-01	2010-11-10	2		685	3	51	169		0												17		2020-10-28	2020-10-28	2021-02-09	4		3
2020-11-11	1	Homa Bay CTRH	1192	1	5	5				1978-12-16	0	30	6		2009-05-19	2009-05-19	2009-05-19	19		141	2	60	167		0												17		2020-10-08	2020-10-08	2021-01-07	4		3
2020-11-11	1	Homa Bay CTRH	1193	0	4	5				1967-06-19	0	42	1		2009-06-16	2009-06-19	2009-07-16	18		261	4	49	171		0												17		2020-07-27	2020-07-27	2021-01-27	7		3
2020-11-11	1	Homa Bay CTRH	1194	0	1	5				1964-06-08	0	46	6		2009-06-09	2009-06-09	2010-09-10	13		517	3	61.5	177		0												17		2020-08-13	2020-08-13	2021-02-10	7		3
2020-11-11	1	Homa Bay CTRH	1195	0	4	5				1967-06-24	0	42	6		2009-06-23	2009-06-24	2009-07-21	19		6	4	57	163		0												17		2020-10-19	2020-10-19	2021-01-26	4		3
2020-11-11	1	Homa Bay CTRH	1196	1	4	5				1962-06-29	0	47	6		2009-06-29	2009-06-29	2009-09-07	18		6	4	44	156		0												17		2020-10-28	2020-10-28	2021-01-13	4		3
2020-11-11	1	Homa Bay CTRH	1197	1	5	5				1971-07-02	0	39	6		2009-07-02	2009-07-02	2011-01-07	1		776	3	56	164		0												17		2020-08-25	2020-08-25	2020-11-23	4		3
2020-11-12	1	Homa Bay CTRH	1323	1	1	5				1969-04-13	0	33	4		2002-04-18	2002-04-18	2002-04-22	1			1	45	150		0												17		2020-11-10	2020-11-10	2020-12-14	2		3	0
2020-11-12	1	Homa Bay CTRH	1324	1	1	5				1975-07-27	0	29	1		2005-03-01	2005-03-01	2005-04-22	19		384	4	53	160		0												17		2020-10-26	2020-10-26	2021-05-04	7		3	0
2020-11-12	1	Homa Bay CTRH	1325	1	4	5				1969-02-04	0	45	2		2004-08-12	2013-12-03	2014-02-26	2			3	45	160		1	2018-04-18	2		3	52	160			2016-09-20	15		15		2020-07-27	2020-07-27	2020-11-17	4		3	1	1	2018-07-10	2018-08-07	2018-08-30
2020-11-12	1	Homa Bay CTRH	1326	0	1	5				1972-06-15	0	37	2		2010-01-05	2010-01-05	2010-02-12	2			3	61	168		0												17		2020-08-31	2020-08-31	2020-12-15	4		3	0
2020-11-12	1	Homa Bay CTRH	1327	1	5	5				1955-07-04	0	48	6		2003-07-15	2003-07-15	2003-09-29	19		73	3	60	160		0												17		2020-07-27	2020-07-27	2021-01-27	5		3	0
2020-11-12	1	Homa Bay CTRH	1328	1	4	5				1980-07-23	0	26	1		2006-07-25	2006-07-25	2006-09-07	19		260	3	52	160		0												17		2020-10-28	2020-10-28	2021-05-10	7		3	0
2020-11-12	1	Homa Bay CTRH	1329	1	4	5				1980-04-05	0	25	6		2002-04-10	2002-04-10	2005-06-30	19		180	1	54	168		0												13		2019-12-18	2019-12-18	2020-02-26	3		3	0
2020-11-12	1	Homa Bay CTRH	1332	0	4	5				1962-07-11	0	43	6		2003-07-21	2003-07-21	2006-04-24	1		206	2	68	168		0												15		2020-10-08	2020-10-08	2021-01-07	4		3	0
2020-11-12	1	Homa Bay CTRH	1333	1	4	5				1973-09-02	0	30	6		2004-08-23	2004-08-23	2004-08-23	1			3	62	162		0												17		2020-10-15	2020-10-15	2021-01-19	4		3	0
2020-11-12	1	Homa Bay CTRH	1334	0	4	5				1961-06-09	0	44	6		2002-06-19	2002-06-19	2005-06-30	18			2	50	150		0												15		2020-11-10	2020-11-10	2020-12-15	2		3	0
2020-11-12	1	Homa Bay CTRH	1335	0	5	5				1965-11-24	0	35	5		2001-06-07	2001-06-07	2001-07-07	1		500	1	60	160		0												17		2020-11-11	2020-11-11	2020-12-15	2		3	0
2020-11-09	5	Ndiru HC	5076	1	4	5				1985-06-15	0	30	4		2011-06-07	2011-06-07	2015-07-18	1		347	1	51.4	160	21	0												17		2020-08-17	2020-08-17	2020-11-17	4		3
2020-11-09	5	Ndiru HC	5077	1	5	5				1985-06-15	0	25	4		2009-12-08	2009-12-08	2010-11-10	1		267	1	59	164	21.9	0												15		2020-10-15	2020-10-15	2021-01-07	4		3
2020-11-09	5	Ndiru HC	5078	1	4	4				1986-06-15	0	25	2		2011-07-18	2011-07-18	2012-04-25	1			1	56	163	21	0												13		2020-09-16	2020-09-16	2020-11-18	3		3
2020-11-09	5	Ndiru HC	5079	1	5	5				1967-06-15	0	46	4		2010-08-23	2010-08-23	2013-08-06	1		784	1	55	160	21.5	0												17		2020-06-23	2020-06-23	2020-12-10	7		3
2020-11-09	5	Ndiru HC	5080	1	4	5				1980-06-15	0	32	4		2013-05-20	2013-05-20	2013-05-20	1		461	3	46	161	18	0												17		2020-08-04	2020-08-04	2020-11-26	5		3
2020-11-10	5	Ndiru HC	5081	0	5	5				1958-06-15	0	52	4		2010-05-31	2010-05-31	2010-07-26	19		55.3	2	172			0												17		2020-07-21	2020-07-21	2020-11-10	5		3
2020-11-10	5	Ndiru HC	5082	1	4	5				1986-10-07	0	24	4		2010-10-26	2010-10-26	2011-01-26	19		269	2	51	160	20	0												17		2020-10-14	2020-10-14	2021-04-07	7		3
2020-11-10	5	Ndiru HC	5083	1	4	5				1964-12-25	0	44	4		2008-09-25	2008-10-23	2009-02-03	19		137	2	45.2	161	17.5	0												17		2020-09-21	2020-09-21	2021-03-09	7		3
2020-11-10	5	Ndiru HC	5084	0	1	5				1966-06-16	0	43	4		2010-04-06	2010-04-06	2010-04-06	12		125	4	67	176	21.6	1	2017-02-22	2		3	71.6	181	21.8			12		15		2020-10-06	2020-10-06	2021-02-25	5		3	99
2020-11-10	5	Ndiru HC	5085	1	1	5				1974-12-09	0	35	4		2010-03-30	2010-03-30	2010-09-13	1		582	3	67	151	29.5	0												17		2020-10-12	2020-10-12	2021-01-13	4		3
2020-11-10	5	Ndiru HC	5086	1	5	5				1961-06-15	0	50	4		2011-05-27	2011-05-27	2011-07-28	1		304	2	54	146	25.5	0												15		2020-09-03	2020-09-03	2021-03-03	7		3
2020-11-10	5	Ndiru HC	5087	1	5	5				1960-06-15	0	52	4		2012-02-28	2012-02-28	2013-03-11	1		137	1	42	161	16.5	0												17		2020-08-24	2020-08-24	2020-11-23	4		3
2020-11-10	5	Ndiru HC	5088	1	4	5				1961-06-15	0	49	4		2010-12-30	2010-12-30	2011-02-16	1		300	3	58	180	18	0												17		2020-10-05	2020-10-05	2021-02-04	5		3
2020-11-10	5	Ndiru HC	5089	1	1	5				1968-06-19	0	42	1		2010-07-21	2010-07-21	2010-12-14	1			3	62.1	163	23.5	0												17		2020-10-06	2020-10-06	2021-01-06	4		3
2020-11-10	5	Ndiru HC	5090	0	4	5				1979-06-15	0	32	4		2011-08-17	2011-08-17	2011-10-13	1		306	2	63.6	169	22	0												17		2020-10-07	2020-10-07	2021-04-08	7		3
2020-11-10	5	Ndiru HC	5091	0	4	5				1971-06-15	0	41	4		2012-07-25	2012-07-25	2012-12-28	1		87	3	54	169	18.9	1	2017-02-16	2		3	54.1	169	21.4			1		15		2020-08-18	2020-08-18	2021-01-18	4		3	99
2020-11-11	5	Ndiru HC	5092	1	4	5				1984-10-15	0	31	4		2015-08-28	2015-08-28	2015-10-26	13		126	1	63	180	19.3	1	2019-12-03	2		1	68	180	20.3			17		17		2020-11-06	2020-11-06	2020-12-04	2		3	1	1	2020-01-18	2020-02-28	2020-03-23
2020-11-11	5	Ndiru HC	5093	1	4	5				1985-07-07	0	27	4		2013-01-28	2013-01-30	2013-02-23	1		222	2	58	176	18.7	0												17		2020-11-04	2020-11-04	2021-01-16	3		3
2020-11-11	5	Ndiru HC	5094	1	1	5				1974-11-11	0	40	4		2015-03-30	2015-03-30	2015-04-23	13		229	2	56	170	19.4	0												17		2020-10-19	2020-10-19	2021-04-07	7		3
2020-11-11	5	Ndiru HC	5095	1	4	5				1972-06-15	0	44	4		2016-06-19	2016-06-20	2016-06-22	13		324	2	55.9	168	17.6	0												17		2020-08-04	2020-08-04	2021-01-25	7		3
2020-11-11	5	Ndiru HC	5096	0	4	5				1979-06-15	0	37	4		2016-10-31	2016-10-31	2016-10-31	13			1	49.3	166	18	0												17		2020-10-07	2020-10-07	2021-01-06	4		3
2020-11-11	5	Ndiru HC	5097	0	4	5				1986-06-15	0	32	4		2019-01-29	2019-01-29	2019-01-29	17			2	60	180	18.5	0												17		2020-07-23	2020-07-23	2020-12-15	6		3
2020-11-11	5	Ndiru HC	5098	0	4	5				1945-05-15	0	69	4		2014-06-11	2014-06-11	2014-09-15	13		232	3	57	163	21.5	0												4		2020-10-15	2020-10-15	2020-11-10	2		3
2020-11-11	5	Ndiru HC	5099	0	4	5				1982-06-15	0	32	4		2014-11-28	2014-11-28	2014-11-28	13		35	3	71			1	2019-05-22	1 2		3	68	174	22			13		4		2020-08-17	2020-08-17	2020-11-17	4		3	99
2020-11-12	5	Ndiru HC	5100	1	4	5				1960-06-15	0	52	4		2012-10-29	2012-10-29	2013-02-05	1		64	2	53	153	23	0												17		2020-07-15	2020-08-15	2020-11-12	5		3
2020-11-12	5	Ndiru HC	5101	0	4	5				1979-06-15	0	39	4		2018-07-28	2018-07-28	2018-07-28	13		753		62.5	171		0												17		2020-10-14	2020-10-14	2021-03-08	6		3
2020-11-12	5	Ndiru HC	5102	0	1	5				1978-06-15	0	39	4		2018-03-09	2018-03-09	2018-03-09	13			2	52.3	160	20.4	0												17		2020-08-18	2020-08-18	2020-11-18	4		3
2020-11-12	5	Ndiru HC	5103	0	4	5				1962-06-15	0	53	4		2015-06-27	2015-06-27	2015-07-27	13		385	2	44.8	155	18.7	0												17		2020-06-15	2020-06-15	2021-01-06	7		3
2020-11-12	5	Ndiru HC	5104	1	5	5				1953-06-15	0	61	4		2013-04-15	2013-04-15	2014-08-14	13		402	1	85	155	35.4	0												17		2020-10-05	2020-07-07	2021-03-22	6		3
2020-11-12	5	Ndiru HC	5105	1	4	5				1988-06-15	0	25	2		2013-10-03	2013-10-03	2013-10-03	13		557	1	66	175	21.5	0												17		2020-10-19	2020-10-19	2021-02-09	5		3
2020-11-12	5	Ndiru HC	5108	1	1	5				1988-08-10	0	31	4		2019-09-02	2019-09-02	2019-09-02	13		821	1	50	162	21.8	0												17		2020-10-14	2020-10-14	2021-01-13	4		3
2020-11-12	5	Ndiru HC	5109	1	1	5				1983-08-15	0	30	4		2013-05-21	2013-05-21	2013-08-19	1		122	2	56	156	23	0												17		2020-11-03	2020-11-03	2021-01-04	3		3
2020-11-12	5	Ndiru HC	5110	1	4	5				1984-06-02	0	30	2		2014-10-09	2014-10-09	2014-10-09	13		929	2	70	153	30	0												17		2020-06-08	2020-06-08	2020-12-07	7		3
2020-11-12	5	Ndiru HC	5111	1	5	5				1961-06-01	0	47	4		2007-11-08	2007-11-08	2008-06-27	1		379	2	55	175	18	0												17		2020-09-02	2020-09-02	2020-12-03	4		3
2020-09-25	1	Homa Bay CTRH	1020	0	7	1	1	1		2013-08-08	0	0	2		2013-10-23	2013-11-05	2013-11-05	9		444	1	6.7			0												9		2020-09-24	2020-09-24	2020-10-01	88	1 week	3
2020-09-30	1	Homa Bay CTRH	1060	0	6	5				1995-10-16	0	10	6		2002-10-17	2002-10-17	2005-10-17	19		464	3	21	124		1	2012-11-21	2		3	46	161						15		2020-07-07	2020-07-07	2020-10-12	4		3	1	1	2012-06-25	2012-08-23	2012-12-07
2020-10-01	1	Homa Bay CTRH	1063	1	6	5				1998-08-28	0	11	6		2010-01-05	2010-01-05	2010-02-15	2		16	4	17			1	2013-10-03	2		4	38	144				1		15		2020-07-18	2020-07-18	2020-10-17	4		3	1	1	2013-08-22	2013-09-06	2013-10-03
2020-10-01	1	Homa Bay CTRH	1067	1	6	5				2000-01-19	0	12	6		2012-01-26	2012-01-26	2012-02-16	7		40	2	29	143		1	2013-10-15	2		2	38	154						15		2020-07-15	2020-07-15	2020-10-21	4		3	1	1	2013-08-19	2013-09-16	2013-10-15
2020-10-28	6	Nyandiwa Dispensary	6039	1	6	2	1	1		2001-09-08	1	6	88	TI	2007-07-04	2007-07-04	2007-10-17	1		274	3				1	2014-11-05	2		3	40	150	16					17		2020-09-25	2020-09-25	2020-11-11	3		3	0
2020-11-04	1	Homa Bay CTRH	1143	1	4	5				1965-12-17	0	42	88	TI	2007-10-28	2007-12-18	2007-12-18	18		513	3	53.5			0												17		2020-08-17	2020-08-17	2020-11-11	4		3
2020-11-06	1	Homa Bay CTRH	1165	1	1	5				1982-04-30	0	28	6		2008-04-30	2008-04-30	2010-08-12	1		411	3	65.5	171		1	2012-12-03	2		3	64	171						4		2020-10-26	2020-10-26	2021-02-02	5		3	1	1	2013-01-09	2013-03-11	2013-05-10
2020-11-09	1	Homa Bay CTRH	1173	1	1	5				1980-10-22	0	29	6		2008-10-22	2008-10-22	2010-10-19	1		411	3	62	160		1	2016-04-21	2		1	48.5	160	18.95					15		2020-11-02	2020-11-02	2021-02-03	4		3	1	1	2016-01-21	2016-04-21	2016-05-26
2020-11-11	1	Homa Bay CTRH	1189	0	4	5				1979-06-15	1	32	6		2009-05-04	2009-05-06	2011-11-02	13		484	1	63	175		1	2019-10-29	2		1	63	175	20.57					17		2020-10-07	2020-10-07	2020-11-17	3		3	1	1	2019-04-29	2019-07-17	2019-09-04
2020-11-12	1	Homa Bay CTRH	1198	1	5	5				1981-07-14	0	29	2		2009-07-14	2009-07-14	2011-04-15	1		599	1	52	176		0												17		2020-11-05	2020-11-05	2021-02-03	4		3
2020-11-12	1	Homa Bay CTRH	1199	1	5	5				1976-03-12	0	34	6		2009-07-28	2009-07-28	2010-09-14	13		438	2	50	162		0												17		2020-11-04	2020-11-04	2021-02-16	4		3
2020-11-12	1	Homa Bay CTRH	1200	1	1	5				1964-07-06	0	45	6		2009-07-07	2009-07-07	2009-12-16	1		536	2	50	163		0												17		2020-07-20	2020-07-20	2021-01-26	7		3
2020-11-12	1	Homa Bay CTRH	1201	0	4	5				1985-05-15	0	23	6		2009-04-15	2009-04-15	2009-04-15	19		186	1	59	170		0												17		2020-10-12	2020-10-12	2021-04-19	7		3
2020-11-12	1	Homa Bay CTRH	1202	1	4	5				1983-07-05	0	28	2		2008-12-16	2008-12-16	2012-02-28	1		1241	1	54	172		0												17		2020-10-26	2020-10-26	2020-11-25	2		3
2020-11-12	1	Homa Bay CTRH	1204	1	5	5				1957-07-28	0	52	6		2002-08-08	2002-08-08	2009-11-03	14		510	1	91	170		0												15		2020-10-06	2020-10-06	2020-12-02	3		3
2020-11-12	1	Homa Bay CTRH	1205	1	4	5				1971-04-28	0	35	5		2006-04-28	2006-04-28	2006-05-18	1		227	3	43	160		0												17		2020-09-15	2020-09-15	2020-12-10	4		3
2020-11-12	1	Homa Bay CTRH	1206	0	4	5				1961-12-07	0	42	6		2003-12-15	2003-12-15	2004-02-11	19		226	4	52	178		0												17		2020-11-05	2020-11-05	2021-02-03	4		3
2020-11-12	1	Homa Bay CTRH	1207	1	4	5				1974-06-28	0	35	6		2004-05-25	2004-05-25	2009-10-07	19		693	3	44	149		0												17		2020-11-04	2020-11-04	2021-02-16	4		3
2020-11-13	1	Homa Bay CTRH	1208	1	4	5				1980-09-21	0	27	6		2004-09-21	2004-09-21	2008-04-28	19		375	3	60	154		0												13		2020-10-01	2020-10-01	2020-11-12	2		3
2020-11-13	1	Homa Bay CTRH	1209	0	4	5				1964-07-03	0	42	6		2006-07-04	2006-07-04	2006-08-02	19		77	3	51	169		0												17		2020-10-01	2020-10-01	2021-01-07	4		3
2020-11-13	1	Homa Bay CTRH	1210	0	1	5				1981-10-13	0	27	6		2005-10-13	2005-10-13	2009-05-25	19		469	3	62	169		0												17		2020-09-09	2020-09-09	2021-03-16	7		3
2020-11-13	1	Homa Bay CTRH	1211	0	5	5				1969-06-27	0	35	6		2004-06-29	2004-06-29	2005-01-25	19		191	2	60	174		0												17		2020-06-03	2020-06-03	2020-12-07	7		3
2020-11-13	1	Homa Bay CTRH	1212	1	4	5				1955-09-21	0	48	6		2003-09-22	2003-09-22	2003-11-19	19		205	3	59	168		0												17		2020-10-22	2020-10-22	2021-02-03	4		3
2020-11-13	1	Homa Bay CTRH	1213	1	1	5				1955-09-06	0	55	6		2005-09-06	2005-09-06	2011-05-05	13		829	2	57	164		0												17		2020-11-09	2020-11-09	2021-01-04	3		3
2020-11-13	1	Homa Bay CTRH	1214	1	6	5				1978-08-02	0	25	2		2002-08-06	2002-08-06	2003-12-09	19		251	2	60	167		0												13		2020-10-26	2020-10-26	2021-01-18	4		3
2020-11-13	1	Homa Bay CTRH	1215	1	1	5				1975-11-23	0	30	5		2005-11-23	2005-11-23	2005-11-23	18		19	4	54	162		0												17		2020-05-27	2020-05-27	2020-12-01	7		3
2020-11-16	3	Mbita DH	3077	1	1	5				1979-06-15	0	37	4		2006-12-08	2006-12-14	2016-08-15	13			1	76	148		0												17		2020-10-26	2020-10-26	2021-04-19	7		3	0
2020-11-16	3	Mbita DH	3078	1	4	5				1975-06-06	0	32	6		2008-03-19	2008-03-19	2008-03-29	1			2	58	162		0												17		2020-10-16	2020-10-16	2021-01-28	4		3	0
2020-11-16	3	Mbita DH	3079	0	5	5				1960-06-15	0	49	4		2009-07-31	2009-08-04	2009-08-28	2			3	60	168		0												17		2020-07-28	2020-07-28	2020-12-15	4		3	0
2020-11-16	3	Mbita DH	3080	1	1	5				1979-06-15	0	28	4		2007-11-23	2007-11-30	2007-11-30	19		250	3	55	156		0												17		2020-08-07	2020-08-07	2020-12-15	4		3	0
2020-11-16	3	Mbita DH	3081	1	4	5				1976-06-15	0	39	4		2008-02-04	2008-02-04	2016-05-13	14		454	2	63	155		0												4		2020-08-07	2020-08-07	2021-01-16	5		3	0
2020-11-16	3	Mbita DH	3082	0	4	5				1968-12-08	0	39	4		2008-10-22	2008-10-22	2008-10-22	1			2	66	156		0												17		2020-10-14	2020-10-14	2021-02-03	5		3	0
2020-11-16	3	Mbita DH	3083	0	4	5				1972-06-15	0	36	6		2006-07-31	2006-07-31	2008-07-04	19			4	70	160		0												17		2020-10-27	2020-10-27	2021-02-24	5		3	0
2020-11-16	3	Mbita DH	3084	1	1	5				2006-08-21	0	5	4		2006-08-21	2006-08-21	2012-03-21	12			2	60	168		0												17		2020-10-01	2020-10-01	2021-03-29	7		3	0
2020-11-16	3	Mbita DH	3085	1	4	5				1973-06-14	0	35	4		2006-11-09	2006-11-09	2008-09-03	19			2	61	150		0												17		2020-10-01	2020-10-01	2020-12-15	4		3	0
2020-11-16	3	Mbita DH	3086	0	4	5				1982-05-09	0	26	4		2007-10-27	2007-10-27	2008-09-23	12			2	50	145		0												17		2020-09-09	2020-09-09	2020-12-15	4		3	0
2020-11-16	3	Mbita DH	3087	1	4	5				1975-06-15	0	39	4		2014-09-02	2014-09-02	2014-09-02	13			2	36	150		0												17		2020-10-28	2020-10-28	2021-01-15	4		3	0
2020-11-16	3	Mbita DH	3150	1	4	5				1972-06-15	1	37	4		2007-06-28	2007-07-11	2009-09-16	19		723	1	65			0												17		2020-07-28	2020-07-28	2020-11-19	4		3
2020-11-16	3	Mbita DH	3151	0	4	5				1963-01-15	0	44	4		2007-05-25	2007-06-14	2007-06-14	12			3	66	167		0												17		2020-07-28	2020-07-28	2020-11-19	4		3
2020-11-16	3	Mbita DH	3152	1	1	5				1986-06-15	1	23	6		2007-05-14	2007-05-17	2010-05-19	19			1	57			0												17		2020-11-10	2020-11-10	2021-04-29	6		3
2020-11-16	3	Mbita DH	3153	1	4	5				1969-06-15	1	40	4		2007-03-28	2007-03-28	2010-02-16	1		542	1	50.5	154	21.29	0												17		2020-10-15	2020-10-15	2021-04-07	7		3
2020-11-16	3	Mbita DH	3154	1	4	5				1967-06-15	1	47	4		2015-06-04	2015-06-04	2015-06-04	12		875	2	56	164	20.82	0												17		2020-10-19	2020-10-19	2021-04-06	7		3
2020-11-17	3	Mbita DH	3157	1	4	5				1975-06-15	1	31	4		2006-07-12	2006-07-12	2006-11-06	19		181	3	58	165		0												15		2020-08-11	2020-08-11	2020-11-26	4		3
2020-11-17	3	Mbita DH	3156	1	4	5				1982-06-15	1	25	4		2007-07-19	2007-07-19	2007-07-19	19			2	64	168	22.68	0												17		2020-10-15	2020-10-15	2021-04-07	7		3
2020-11-17	3	Mbita DH	3158	1	5	5				1979-06-15	1	27	4		2006-09-15	2006-10-04	2006-11-02	19		277	3	42	160		0												15		2020-08-27	2020-08-27	2020-11-24	4		3
2020-11-17	3	Mbita DH	3159	1	5	5				1959-06-15	1	47	4		2006-07-31	2006-07-31	2006-09-14	19		523	3	66	167	23.67	0												17		2020-11-12	2020-11-12	2021-04-29	7		3
2020-11-17	3	Mbita DH	3160	1	1	5				1969-12-06	0	43	4		2012-12-06	2012-12-06	2012-12-06	12		263	1	66	172	22.31	0												17		2020-11-03	2020-11-03	2021-04-22	7		3
2020-11-17	3	Mbita DH	3161	1	4	5				1953-06-15	1	58	4		2011-09-29	2012-01-26	2012-01-26	12		300	2	60.5	164	23.05	0												17		2020-10-01	2020-10-01	2021-03-29	7		3
2020-11-17	3	Mbita DH	3162	1	1	3				1980-06-15	1	36	4		2011-06-15	2011-06-22	2016-09-01	13		988	1	70.5	150	30	0												17		2020-08-18	2020-08-18	2020-12-02	4		3
2020-11-17	3	Mbita DH	3163	1	4	5				1985-06-15	1	25	4		2011-02-22	2011-03-28	2011-04-28	12		183	2	64	166		0												13		2020-10-29	2020-10-29	2021-04-19	7		3
2020-11-17	3	Mbita DH	3164	1	5	5				1967-06-15	1	47	6		2011-02-14	2011-02-17	2014-06-16	13		876	1	62	164	20	0												17		2020-07-22	2020-07-22	2021-01-25	7		3
2020-11-17	3	Mbita DH	3088	0	4	5				1964-08-03	0	46	4		2009-07-01	2009-07-09	2010-11-09	12			1	60	160		0												17		2020-09-05	2020-09-05	2020-12-17	4		3	0
2020-11-17	3	Mbita DH	3089	1	4	5				1982-10-02	0	27	4		2008-10-13	2008-10-16	2010-03-17	1			2	55	155		0												13		2020-08-27	2020-08-27	2020-11-24	4		3	0
2020-11-17	3	Mbita DH	3090	0	1	5				1974-01-01	0	38	4		2012-09-22	2012-09-26	2012-10-11	12			2	71	160		0												17		2020-10-26	2020-10-26	2021-04-13	7		3	0
2020-11-17	3	Mbita DH	3091	1	4	5				1954-06-01	0	57	4		2011-04-14	2011-07-20	2011-08-03	12			2	53	156	22	0												4		2020-11-16	2020-11-16	2021-02-10	4		3	0
2020-11-17	3	Mbita DH	3092	1	4	5				1974-02-14	0	32	4		2006-03-14	2006-03-14	2006-11-14	19			2	70	160		0												15		2020-08-26	2020-08-26	2021-03-10	7		3	0
2020-11-17	3	Mbita DH	3093	1	1	5				1984-04-28	0	32	2		2012-02-02	2012-03-12	2016-09-20	13			1	46	156		0												13		2020-09-24	2020-09-24	2021-01-14	5		3	0
2020-11-17	3	Mbita DH	3094	1	5	5				1972-01-04	0	40	4		2010-09-27	2012-01-31	2012-01-31	1			3	57	168		0												17		2020-10-29		2021-04-19	7		3	0
2020-11-17	3	Mbita DH	3095	1	4	5				1984-08-10	0	25	4		2009-06-15	2009-06-18	2009-09-17	19		300	2	54	170		0												17		2020-07-09	2020-07-09	2020-12-15	7		3	0
2020-11-17	3	Mbita DH	3096	1	1	5				1955-06-15	0	59	4		2010-02-10	2010-02-10	2014-09-18	13			2	44	156		0												17		2020-10-26	2020-10-26	2021-04-13	7		3	0
2020-11-17	3	Mbita DH	3097	1	4	5				1974-08-16	1	36	4		2010-09-02	2010-09-02	2011-04-13	1			1	84	160		0												13		2020-08-27	2020-08-27	2020-11-24	4		3	0
2020-11-18	3	Mbita DH	3098	1	1	5				1967-06-15	0	46	4		2012-04-10	2012-04-10	2013-09-26	12			2	54	156		0												17		2020-07-27	2020-07-27	2021-02-22	7		3	0
2020-11-18	3	Mbita DH	3099	1	4	5				1976-06-15	0	40	4		2013-05-14	2013-05-14	2016-08-10	13			1	92	170		0												13		2020-11-12	2020-11-12	2021-04-29	7		3	0
2020-11-18	3	Mbita DH	3100	1	4	5				1987-06-15	0	26	4		2013-07-15	2013-07-17	2013-08-26	12			2	66	168		0												17		2020-09-23	2020-09-23	2021-01-04	5		3	0
2020-11-18	3	Mbita DH	3102	0	1	5				1966-06-15	0	46	4		2013-01-14	2013-01-14	2013-02-21	13			2	65	155		0												17		2020-09-14	2020-09-14	2021-01-13	5		3	0
2020-11-18	3	Mbita DH	3103	1	4	5				1990-11-15	0	23	4		2012-05-20	2012-06-11	2014-02-27	14			1	60	155		0												14		2020-11-04	2020-11-04	2021-02-23	4		3	0
2020-11-18	3	Mbita DH	3104	0	1	5				1977-06-15	0	37	4		2015-03-06	2015-03-06	2015-04-13	13		280	1	65	155	20	0												17		2020-07-27	2020-07-27	2021-02-22	7		3	0
2020-11-18	3	Mbita DH	3105	0	4	5				1978-06-15	0	36	4		2015-05-14	2015-05-14	2015-05-25	13		230	1	50	145	19	0												17		2020-07-27	2020-07-27	2021-02-08	7		3	0
2020-11-18	3	Mbita DH	3106	1	5	5				1986-06-15	0	29	2		2015-08-18	2015-08-18	2015-08-18	13			1	75	155	23	0												17		2020-11-18	2020-11-18	2020-02-16	4		3	0
2020-11-18	3	Mbita DH	3107	1	5	5				1958-06-15	0	57	4		2015-09-09	2015-09-09	2015-09-16	13			1	46	156		0												17		2020-10-26	2020-10-26	2021-04-13	7		3	0
2020-11-18	3	Mbita DH	3108	1	4	5				1987-10-24	0	28	88	Outreach	2016-05-06	2016-05-06	2016-05-06	13		450	1	61	153	22	0												17		2020-11-16	2020-11-16	2021-05-06	7		3	0
2020-11-18	3	Mbita DH	3109	1	1	5				1991-06-15	0	25	4		2017-06-05	2017-06-05	2017-06-05	13			1	54	160		0												17		2020-06-29	2020-06-29	2020-12-10	7		3	0
2020-11-18	3	Mbita DH	3110	1	4	5				1995-06-15	0	22	4		2017-07-18	2017-07-18	2017-07-18	13			1	50	150		0												17		2020-11-11	2020-11-11	2021-03-01	7		3	0
2020-11-18	3	Mbita DH	3111	0	5	5				1976-08-08	0	41	4		2018-06-14	2018-06-14	2018-06-14	13		300	2	53	156	21	0												17		2020-08-19	2020-08-19	2021-03-10	7		3	0
2020-11-18	3	Mbita DH	3165	0	6	5				1982-05-22	0	29	6		2011-01-12	2011-01-13	2011-09-06	13		508	3	66	182	19.93	0												17		2020-11-16	2020-11-16	2021-05-06	7		3
2020-11-18	3	Mbita DH	3167	1	4	5				1985-12-22	0	26	6		2009-10-25	2010-11-11	2012-11-07	13		416	2	54	169	18	0												17		2020-10-26	2020-10-26	2021-02-16	5		3
2020-11-18	3	Mbita DH	3168	1	4	5				1982-12-12	0	27	4		2009-02-10	2009-10-14	2010-03-22	12		694	1	73			0												11		2020-06-15	2020-06-15	2020-11-30	6		3
2020-11-18	3	Mbita DH	3170	0	4	5				1974-06-15	1	36	6		2010-05-17	2010-05-25	2010-11-11	12		386	1	66	180	20.37	0												17		2020-07-27	2020-07-27	2021-02-22	7		3
2020-11-18	3	Mbita DH	3171	1	4	5				1980-08-16	0	33	6		2014-01-08	2014-01-09	2014-03-03	12		211	1	53	164	20	0												4		2020-10-12	2020-10-12	2021-01-12	4		3
2020-11-18	3	Mbita DH	3172	0	4	5				1959-06-15	1	54	4		2013-06-03	2013-06-04	2013-07-08	12		85	2	50	167		0												17		2020-06-10	2020-06-10	2020-11-25	6		3
2020-11-18	3	Mbita DH	3173	0	2	5				1983-06-15	1	31	4		2015-01-19	2015-01-19	2015-01-26	13		195	2	52	183	16	0												17		2020-08-27	2020-08-27	2020-11-24	4		3
2020-11-18	3	Mbita DH	3174	1	4	5				1967-06-15	1	47	4		2014-12-08	2014-12-08	2014-12-15	13		59	2	62	156	25	0												17		2020-07-08	2020-07-08	2020-12-15	6		3
2020-11-13	5	Ndiru HC	5112	1	5	5				1988-08-15	0	23	4		2012-02-10	2012-02-26	2012-03-19	1		149	1	48.7	152	21	1	2015-04-29	2		1	44.8	152	20.7			1		15		2020-08-26	2020-08-26	2020-12-16	5		3	99
2020-11-13	5	Ndiru HC	5113	1	4	5				1986-04-15	0	30	4		2017-01-09	2017-01-09	2017-01-09	13		1192	1	84	164	31.2	0												17		2020-09-17	2020-09-17	2020-12-10	4		3
2020-11-13	5	Ndiru HC	5114	0	4	5				1993-06-15	0	23	4		2016-04-15	2016-04-15	2016-07-26	13		593	2	51.4	166	18.6	0												17		2020-11-12	2020-11-12	2021-01-12	3		3
2020-11-13	5	Ndiru HC	5115	1	5	5				1955-06-15	0	58	4		2013-05-28	2013-05-28	2013-07-29	1		266	2	53	156	22	0												17		2020-11-12	2020-11-12	2020-12-14	2		3
2020-11-13	5	Ndiru HC	5116	1	5	5				1981-06-15	0	30	2		2011-10-15	2011-10-15	2011-12-30	13		44	2	45.5	167	16.8	0												17		2020-11-02	2020-11-02	2021-01-05	1		3
2020-11-16	5	Ndiru HC	5117		4	5				1978-06-15	0	33	4		2009-10-26	2009-10-26	2012-01-03	1		347	2	58			1	2019-02-25	2		1	62	158	24.8			1		15		2020-11-09	2020-11-09	2021-03-08	5		3	99
2020-11-16	5	Ndiru HC	5118	0	4	5				1968-11-08	0	42	4		2009-11-10	2009-11-10	2011-09-02	12		436	3	54.7			0												17		2020-10-08	2020-10-08	2021-01-07	4		3
2020-11-16	5	Ndiru HC	5119	1	5	5				1956-06-15	0	56	4		2012-05-30	2012-06-08	2012-09-08	1		639	2	43	150	19.2	0												17		2020-10-15	2020-10-15	2020-12-08	3		3
2020-11-16	5	Ndiru HC	5120	1	5	5				1973-09-09	0	42	4		2016-01-28	2016-01-28	2016-02-04	13		200	3	76	164	28.3	0												17		2020-09-18	2020-09-18	2021-02-04	7		3
2020-11-16	5	Ndiru HC	5121	0	4	5				1985-06-15	0	35	4		2014-01-16	2014-02-16	2014-07-14	1		275	2	59	165	22	0												17		2020-10-06	2020-10-06	2021-01-25	5		3
2020-11-16	5	Ndiru HC	5122	0	4	5				1980-02-01	0	34	4		2014-09-11	2014-09-11	2014-09-11	1		409	2	66	171	22.5	0												17		2020-09-07	2020-09-07	2021-02-28	5		3
2020-11-17	5	Ndiru HC	5123	1	5	5				1966-04-05	0	41	4		2007-06-21	2007-06-21	2007-10-03	19		319	3	67			0												17		2020-06-01	2020-06-01	2020-11-25	7		3
2020-11-17	5	Ndiru HC	5124	1	5	5				1979-06-02	0	38	4		2017-09-14	2017-09-14	2017-09-15	13			2	54.8			0												17		2020-08-19	2020-08-19	2020-12-16	5		3
2020-11-17	5	Ndiru HC	5125	1	1	4				2002-06-15	0	16	2		2019-04-25	2019-04-25	2019-04-25	13			1	75	158	24	0												17		2020-08-19	2020-08-19	2020-11-16	4		3
2020-11-17	5	Ndiru HC	5126	0	1	5				1957-06-15	0	57	4		2013-02-26	2013-02-26	2014-11-03	13		301	2	48	159	18.9	0												17		2020-11-11	2020-11-11	2021-01-11	3		3
2020-11-17	5	Ndiru HC	5127	0	4	5				1991-10-12	0	23	4		2015-09-18	2015-09-18	2015-09-18	13		68	3	73	172	28.3	0												17		2020-11-11	2020-11-11	2021-05-06	7		3
2020-11-17	5	Ndiru HC	5128	0	6	5				1993-12-30	0	23	4		2017-04-17	2017-04-18	2017-04-18	13			1	56.7	171	19.5	0												17		2020-06-04	2020-06-04	2020-11-19	7		3
2020-11-17	5	Ndiru HC	5129	0	5	5				1953-08-12	0	61	4		2011-10-21	2011-10-21	2014-08-25	13		702	2	55	169	19	1	2016-11-07	2		2	53.9	169	18.9			17		17		2020-09-30	2020-09-30	2021-01-11	4		3	99
2020-11-17	5	Ndiru HC	5130	0	4	5				1971-06-15	0	39	4		2011-01-28	2011-01-28	2011-01-28	18		631	2	60.3	182	18.2	0												15		2020-08-20	2020-08-20	2021-02-10	7		3
2020-11-17	5	Ndiru HC	5131	0	6	2	99	1		2005-06-15	0	5	4		2011-05-27	2011-05-27	2011-06-03	1		1136	2				0												17		2020-10-10	2020-10-10	2021-01-16	4		3
2020-11-19	3	Mbita DH	3112	1	4	5				1989-06-15	0	30	4		2019-11-01	2019-11-01	2019-11-01	13			2	37	150	22	0												17		2020-08-26	2020-08-26	2020-11-19	4		3	0
2020-11-19	3	Mbita DH	3113	1	4	5				1994-01-01	0	24	2		2018-08-28	2018-08-28	2018-08-28	13		540	1	62	153		0												17		2020-11-04	2020-11-04	2021-04-22	7		3	0
2020-11-19	3	Mbita DH	3115	0	4	5				1983-08-13	0	36	4		2020-01-05	2020-01-05	2020-01-05	17		350	1	53	145	19	0												17		2020-10-09	2020-10-09	2021-01-15	4		3	0
2020-11-19	3	Mbita DH	3116	1	1	5				1985-07-28	0	34	4		2020-02-27	2020-02-27	2020-02-27	17			1	91	166		0												17		2020-11-04	2020-11-04	2021-01-27	4		3	0
2020-11-19	3	Mbita DH	3117	0	6	5				1990-06-15	0	29	4		2020-03-06	2020-03-06	2020-03-06	17			1	59	156		0												17		2020-06-25	2020-06-25	2020-09-01	4		3	0
2020-11-19	3	Mbita DH	3119	1	2	5				1988-06-15	0	31	4		2020-04-17	2020-04-17	2020-04-17	13			1	54	172	18	0												13		2020-09-28	2020-09-28	2020-12-15	4		3	0
2020-11-19	3	Mbita DH	3120	0	6	5				1993-06-15	1	26	4		2020-06-05	2020-06-05	2020-06-05	17			1	65	175	25	0												17		2020-08-12	2020-08-12	2020-12-15	4		3	0
2020-11-19	3	Mbita DH	3121	0	2	5				1986-07-26	0	33	4		2019-12-03	2019-12-03	2019-12-05	13			1	71	170		0												13		2020-11-18	2020-11-18	2020-01-15	3		3	0
2020-11-19	3	Mbita DH	3122	1	4	5				1984-07-18	0	34	4		2019-06-17	2019-06-17	2019-06-17	13			1	58	152		0												13		2020-08-07	2020-08-07	2020-12-15	4		3	0
2020-11-19	3	Mbita DH	3175	0	4	5				1957-05-07	0	57	6		2014-08-25	2014-08-25	2014-09-08	13		143	1	63	176	21	0												13		2020-10-01	2020-10-01	2020-11-26	2		3
2020-11-19	3	Mbita DH	3176	1	5	5				1978-06-12	0	26	3		2004-10-06	2004-10-06	2004-10-24	1		664	3	58	165	21.3	0												2		2020-08-27	2020-08-27	2021-03-10	7		3
2020-11-19	3	Mbita DH	3177	1	5	5				1972-06-15	1	42	4		2014-04-03	2014-04-03	2014-08-06	13		440	1	56	165	20	0												17		2020-06-23	2020-06-23	2020-12-10	7		3
2020-11-19	3	Mbita DH	3178	1	1	5				1992-12-25	0	21	2		2014-06-06	2014-06-06	2014-06-06	13		661	1	60	160	23.44	0												17		2020-07-23	2020-07-23	2021-02-08	7		3
2020-11-19	3	Mbita DH	3179	1	4	5				1976-06-15	1	39	4		2013-09-26	2013-09-26	2015-08-04	13		688	1	54	160	20	0												17		2020-10-15	2020-10-15	2021-04-07	7		3
2020-11-19	3	Mbita DH	3180	1	4	5				1979-06-15	1	30	4		2009-05-11	2009-05-11	2009-11-23	19		169	3	58	166	21.05	0												13		2020-07-30	2020-07-30	2021-03-08	7		3
2020-11-19	3	Mbita DH	3181	1	4	5				1976-12-15	0	34	4		2009-04-01	2009-04-09	2011-01-31	1		656	1	63	171	21.55	0												17		2020-09-21	2020-09-21	2021-03-22	7		3
2020-11-19	3	Mbita DH	3182	1	4	5				1977-12-12	0	31	4		2009-02-05	2009-02-20	2009-03-20	19		5	1	48.5			0												17		2020-08-06	2020-08-06	2020-12-02	4		3
2020-11-19	3	Mbita DH	3183	0	1	5				1963-06-15	1	45	4		2009-01-07	2009-01-12	2009-03-12	19		68	3	62	172	20.96	0												14		2020-11-16	2020-11-16	2020-12-01	2		3
2020-11-19	3	Mbita DH	3184	0	4	5				1968-11-12	0	40	4		2008-11-08	2008-11-27	2009-01-15	18		20	3	58.5	178	18.46	0												17		2020-08-13	2020-08-13	2020-11-26	4		3
2020-11-20	3	Mbita DH	3185	0	6	5				1990-06-15	1	26	88	TI	2017-02-09	2017-02-09	2017-02-09	13			1	75			0												17		2020-09-28	2020-09-28	2021-01-18	4		3
2020-11-20	3	Mbita DH	3187	1	4	5				1989-06-15	1	27	4		2016-10-18	2016-10-18	2016-10-18	13		532	1	77	162.2	29	0												17		2020-10-07	2020-10-07	2021-01-26	4		3
2020-11-20	3	Mbita DH	3188	1	4	5				1988-06-15	1	28	2		2016-09-09	2016-09-09	2016-09-09	13			1	74	175	24.16	0												17		2020-11-12	2020-11-12	2021-04-29	7		3
2020-11-20	3	Mbita DH	3189	1	6	5				1975-06-15	1	41	4		2016-07-27	2016-07-27	2016-08-10	13		310	1	66	162	25	0												17		2020-09-28	2020-09-28	2021-01-18	4		3
2020-11-20	3	Mbita DH	3190	1	4	5				1994-06-23	0	22	4		2016-06-30	2016-06-30	2016-06-30	13			1	58	169	20.31	0												17		2020-10-26	2020-10-26	2020-12-01	2		3
2020-11-20	3	Mbita DH	3191	0	4	5				1981-12-14	0	34	4		2016-03-30	2016-03-30	2016-04-13	13		389	1	67	176	21	0												17		2020-09-02	2020-09-02	2020-11-30	6		3
2020-11-20	3	Mbita DH	3192		1	5				1980-06-15	1	35	4		2016-01-06	2016-01-06	2016-04-18	13		290	3	67	170	230	0												17		2020-09-23	2020-09-23	2021-03-25	7		3
2020-11-23	3	Mbita DH	3123	1	1	5				1983-11-05	0	23	88	TI	2006-11-06	2006-11-06	2006-11-06	1			2	72	157		0												17		2020-07-16	2020-07-16	2020-11-26	5		3	0
2020-11-23	3	Mbita DH	3124	1	4	5				1968-06-15	0	43	4		2012-02-02	2012-02-02	2012-02-02	12			2	51	167		0												17		2020-09-16	2020-09-16	2021-01-13	4		3	0
2020-11-23	3	Mbita DH	3125	1	4	5				1982-06-06	0	30	4		2012-03-05	2012-03-05	2012-08-10	12			2	64	166		0												13		2020-06-22	2020-06-22	2020-12-10	7		3	0
2020-11-23	3	Mbita DH	3127	1	1	5				1987-06-15	0	26	4		2012-03-07	2012-03-08	2013-10-15	12			2	61	165	22	0												17		2020-09-24	2020-09-24	2021-03-25	7		3	0
2020-11-23	3	Mbita DH	3128	1	4	5				1982-06-06	0	30	4		2012-03-05	2012-03-05	2012-08-10	12			2	64	166		0												12		2020-06-22	2020-06-22	2020-12-10	7		3	0
2020-11-23	3	Mbita DH	3129	1	1	5				1985-06-15	0	29	4		2010-08-06	2010-08-06	2015-03-04	15		586	1	64	166		0												15		2020-11-05	2020-11-05	2020-12-03	2		3	0
2020-11-23	3	Mbita DH	3130	1	4	5				1989-12-28	0	22	2		2012-02-24	2012-02-27	2012-04-03	13			2	32	168		0												17		2020-10-05	2020-10-05	2020-12-01	4		3	0
2020-11-23	3	Mbita DH	3131	1	4	5				1984-10-12	0	27	4		2012-02-22	2012-02-22	2012-04-11	13			2	79	168	23	0												17		2020-09-03	2020-09-03	2021-03-15	7		3	0
2020-11-23	3	Mbita DH	3132	0	4	5				1983-02-20	0	32	4		2012-12-14	2012-12-14	2015-06-25	13			1	66	170		0												13		2020-11-18	2020-11-18	2021-02-10	4		3	0
2020-11-23	3	Mbita DH	3133	1	4	5				1985-06-15	0	26	2		2012-03-13	2012-03-13	2012-03-20	12			2	50	168		0												17		2020-09-29	2020-09-29	2021-01-19	6		3	0
2020-11-23	3	Mbita DH	3134	1	4	5				1968-06-15	0	43	4		2012-02-02	2012-02-08	2012-03-13	12			3	54	170		0												17		2020-06-17	2020-06-17	2020-11-30	7		3	0
2020-11-23	3	Mbita DH	3135	1	1	5				1958-10-25	0	53	4		2012-02-01	2012-02-01	2012-10-17	12			2	68	155	18	0												17		2020-07-28	2020-07-28	2021-02-22	7		3	0
2020-11-23	3	Mbita DH	3136	1	5	5				1972-01-04	0	40	4		2010-09-27	2012-01-31	2012-01-31	18			3	57	160		0												17		2020-10-29	2020-10-29	2021-04-19	7		3	0
2020-11-23	3	Mbita DH	3137	1	4	5				1992-10-11	0	23	88	TI	2016-08-29	2016-08-29	2016-08-29	13			1	45	155		0												13		2020-09-14	2020-09-14	2021-03-18	7		3	0
2020-11-23	3	Mbita DH	3138	0	4	5				1982-06-15	0	37	6		2019-06-20	2019-06-20	2019-07-23	17			4	43	155		0												17		2020-11-23	2020-11-23	2021-01-20	3		3	0
2020-11-23	9	Rachuonyo DH	9001	0	7	1	1	1		2014-08-27	0	2	3		2017-07-10	2017-07-10	2017-07-10	9		941	2				0												9		2020-11-04	2020-11-04	2020-12-04	2		1
2020-11-23	9	Rachuonyo DH	9002	1	6	2	1	1		2009-06-15	0	1	2		2009-06-15	2009-06-15	2011-03-14	3			2	23	128.5		0												3		2020-11-04	2020-11-04	2020-12-09	2		3
2020-11-23	9	Rachuonyo DH	9003	1	6	2	99	1		2004-01-01	0	10	2		2008-04-28	2008-04-28	2014-01-23	15			1	49			0												15		2020-10-28	2020-10-28	2020-11-25	2		3
2020-11-23	9	Rachuonyo DH	9004	0	7	1	99	1		2012-06-15	0	3	2		2016-04-28	2016-04-28	2016-04-28	8			3	22	126		0												17		2020-10-07	2020-10-07	2021-01-06	4		3
2020-11-23	9	Rachuonyo DH	9005	0	7	1	99	1		2008-06-15	0	5	2		2014-03-17	2014-03-17	2014-03-17	9		962	1				0												17		2020-11-04	2020-11-04	2020-12-04	2		3
2020-11-23	9	Rachuonyo DH	9006	1	7	1	99	1		2018-08-26	0	0	2		2019-04-10	2019-04-10	2019-04-10	9			1				0												9		2019-10-02	2019-10-02	2019-11-11	2		3
2020-11-23	9	Rachuonyo DH	9007	0	7	1	1	1		2014-07-03	0	0	2		2015-04-28	2015-04-28	2015-04-28	9		971	1	7.6			1	2017-07-19	2		1	13	95.2				7		9		2020-10-07	2020-10-07	2020-12-09	3		3	99
2020-11-23	9	Rachuonyo DH	9008	0	7	1	0	1		2007-12-26	0	4	2		2011-10-11	2011-10-11	2012-01-26	8		1583	3	16			1	2020-02-12	1 2		1	34	125				8		6		2020-11-11	2020-11-11	2020-11-25	1		3	1	1	2020-04-08	2020-07-29	2020-09-02
2020-11-23	9	Rachuonyo DH	9010	1	6	2	1	1		2009-06-15	0	5	4		2011-10-04	2011-10-14	2014-10-19	1		215	3	19.5			0												9		2020-11-11	2020-11-11	2021-02-10	4		3
2020-11-23	9	Rachuonyo DH	9011	0	7	1	1	1		2011-06-15	0	6	2		2018-04-16	2018-04-16	2018-04-20	8			3				0												11		2020-09-30	2020-09-30	2020-12-02	3		3
2020-11-23	9	Rachuonyo DH	9012	1	6	2	1	1		2010-06-04	0	1	2		2012-01-09	2012-01-09	2012-01-09	1		829	1	18.5			1	2019-10-04	2		1	27	127			2019-05-08	8		8		2020-09-24	2020-08-21	2020-10-12	2		3	99
2020-11-23	9	Rachuonyo DH	9013	1	7	1	0	1		2017-05-20	0	0	2		2018-03-09	2018-03-09	2018-03-09	9			1	9	78		0												9		2020-11-13	2020-11-13	2021-01-08	3		3
2020-11-23	3	Mbita DH	3193	0	4	5				1986-06-15	1	31	4		2017-12-15	2017-12-15	2017-12-15	13			1	57	177	17	0												17		2020-09-07	2020-09-07	2020-12-17	4		3
2020-11-23	3	Mbita DH	3194	0	4	5				1986-12-24	0	31	4		2018-02-26	2018-02-26	2018-02-26	13			2	48	168	17.01	0												17		2020-09-21	2020-09-21	2021-03-22	7		3
2020-11-23	3	Mbita DH	3197	0	4	5				1985-04-15	0	33	4		2019-01-31	2019-01-31	2019-01-31	17		174	2	55	156	20.2	0												17		2020-10-26	2020-10-26	2020-11-24	2		3
2020-11-23	3	Mbita DH	3198	1	2	5				1988-10-10	0	30	4		2019-07-15	2019-07-15	2019-07-15	13			1	62	162.7	23.42	0												17		2020-11-16	2020-11-16	2021-03-09	4		3
2020-11-23	3	Mbita DH	3199	1	1	5				1973-06-15	1	46	4		2019-10-18	2019-10-18	2019-10-18	17		103	2	44	161	16.97	0												17		2020-10-27	2020-10-27	2021-04-13	7		3
2020-11-23	3	Mbita DH	3200	1	4	5				1988-03-20	0	30	2		2018-03-23	2018-03-23	2018-03-23	13			1	74	157	30.02	0												17		2020-11-17	2020-11-17	2021-03-09	4		3
2020-11-24	3	Mbita DH	3139	1	1	5				1989-11-15	0	27	88	TI	2017-06-29	2017-06-29	2017-06-29	13			1	73	156	19	0												17		2020-11-05	2020-11-05	2020-12-03	2		3	0
2020-11-24	3	Mbita DH	3140	0	4	5				1973-04-16	0	46	88	TI	2019-06-20	2019-06-20	2019-06-20	17			1	80	166		0												17		2020-08-19	2020-08-19	2020-01-16	7		3	0
2020-11-24	3	Mbita DH	3141	1	5	5				1979-06-15	0	35	88	TI	2014-09-18	2014-09-18	2014-09-18	13			1	47	155		0												17		2020-10-27	2020-10-27	2021-04-13	7		3	0
2020-11-24	3	Mbita DH	3142	0	4	5				1976-03-25	0	35	88	TI	2011-06-30	2011-06-30	2011-07-12	1			2	71	166		0												17		2020-11-16	2020-11-16	2020-12-10	3		3	0
2020-11-24	3	Mbita DH	3143	1	1	5				1975-03-27	0	33	4		2008-02-27	2008-02-27	2008-09-25	19		400	2	64	170		0												14		2020-10-29	2020-10-29	2021-02-18	5		3	0
2020-11-24	3	Mbita DH	3144	0	4	5				1972-06-15	0	36	4		2008-03-05	2008-03-05	2008-06-19	12			3	63	159		0												17		2020-10-05	2020-10-05	2021-03-23	7		3	0
2020-11-24	3	Mbita DH	3145	1	5	5				1946-06-15	0	71	4		2007-10-03	2007-10-03	2017-12-21	1			2	41	155		0												17		2020-09-03	2020-09-03	2021-03-15	7		3	0
2020-11-24	3	Mbita DH	3146	1	5	5				1978-06-15	0	29	4		2007-08-06	2007-08-06	2007-10-15	1			3	44	156		0												15		2020-07-27	2020-07-27	2021-02-22	7		3	0
2020-11-24	3	Mbita DH	3147	0	4	5				1984-06-15	0	32	4		2016-07-09	2016-07-09	2016-07-09	13			2	55	160		0												17		2020-11-04	2020-11-04	2021-02-23	4		3	0
2020-11-24	3	Mbita DH	3148	0	7	1	1	1		2011-06-15	0	7	4		2019-05-13	2019-05-13	2019-05-13	8			1	25	103		1	2019-08-15	2		1	27	110				8		8		2020-11-17	2020-11-17	2020-11-23	3		2	1	1	2019-08-22	2019-09-15	2019-10-22
2020-11-24	3	Mbita DH	3149	0	7	1	1	1		2013-12-05	0	2	4		2013-12-05	2016-09-08	2016-09-08	9			1	14	86		0												11		2020-11-23	2020-11-23	2021-01-21	3		3	0
2020-11-24	3	Mbita DH	3202	0	6	2	1	1		2007-08-05	0	8	4		2016-07-05	2016-07-05	2016-07-05	8			1	27	99		0												8		2020-02-02	2020-02-02	2020-04-19	4		3	0
2020-11-24	3	Mbita DH	3203	0	7	1	1	0		2015-11-11	0	0	2		2015-11-11	2015-11-11	2016-01-19	9			1	11	54		0												9		2020-09-08	2020-09-08	2020-12-08	4		3	0
2020-11-24	3	Mbita DH	3204	1	6	2	1	1		2010-08-29	0	4	2		2015-03-17	2015-05-07	2015-05-07	7			1	18	74		0												11		2020-09-08	2020-09-08	2020-12-05	4		3	0
2020-11-24	3	Mbita DH	3205	1	6	2	1	1		2007-06-15	0	7	4		2015-05-11	2015-05-11	2015-05-11	8			1	23	108		0												15		2020-10-26	2020-10-26	2020-12-05	3		3	0
2020-11-24	9	Rachuonyo DH	9014	0	6	2	1	1		2003-06-15	0	4	2		2006-07-13	2007-01-29	2008-01-21	1		253	2	47	163		1	2020-01-13	2		1	58.5	163	22.01		2018-11-07	15		15		2020-10-28	2020-10-28	2020-11-28	2		3	1	1	2020-04-08	2020-07-13
2020-11-24	9	Rachuonyo DH	9015	1	6	2	0	0		1994-06-15	0	13	4		2007-06-15	2007-06-15	2007-06-30	13			1				0												13		2020-10-30	2020-10-30	2021-01-28	4		3
2020-11-24	9	Rachuonyo DH	9016	0	6	2	1	1		1997-10-10	0	7	4		2005-08-15	2005-08-24	2005-08-24	19		414	3	24			0												17		2020-10-15	2020-07-17	2021-01-14	7		3
2020-11-24	9	Rachuonyo DH	9017	1	6	2	99	1		1998-06-15	0	8	2		2007-01-31	2007-01-31	2007-01-31	12		318	3	49	163	18.44	0												10		2020-11-19	2020-11-19	2021-02-18	4		3
2020-11-24	9	Rachuonyo DH	9018	0	6	2	0	1		2005-06-15	0	3			2008-03-18	2008-04-03	2008-11-24	1		1083	2	14			1	2019-10-13	2		2	44	159				1		17		2020-10-30	2020-10-30	2021-01-27	4		3	1	1	2019-11-18	2020-02-11	2020-07-01
2020-11-24	9	Rachuonyo DH	9019	1	6	2	99	1		2004-06-15	0	10	2		2014-11-20	2014-11-20	2014-11-20	8			1				0												17		2020-10-28	2020-10-28	2020-11-25	2		3
2020-11-24	9	Rachuonyo DH	9020	1	6	2	99			2005-06-15	0	5	4		2006-10-15	2006-11-02	2010-06-24	1		2406	3	10			0												17		2020-10-07	2020-10-07	2020-12-09	3		3
2020-11-24	9	Rachuonyo DH	9021	1	4	5				1998-01-03	0	13	2		2005-05-04	2005-06-05	2011-06-05	19		880	3	50			1	2018-03-14	2		3	52	123	20.5		2014-01-06	13		4		2020-09-11	2020-09-11	2020-12-10	4		3	1	1	2018-05-24	2018-06-27	2018-08-29
2020-11-24	9	Rachuonyo DH	9022	0	6	2	0	0		2003-07-20	0	4	4		2008-01-14	2008-01-23	2008-07-14	1		435	2	20			0												17		2020-10-23	2020-10-23	2021-01-20	4		3
2020-11-24	9	Rachuonyo DH	9023	0	6	2	99	1		2001-02-05	0	9	4		2010-08-26	2010-08-26	2010-08-26	7		451	3	26			0												17		2020-10-08	2020-10-08	2021-01-06	4		3
2020-11-24	9	Rachuonyo DH	9024	0	6	2	1	0		2007-06-15	0	0	2		2007-06-27	2007-09-12	2008-02-27	1		1101	2	6			1	2019-10-02	2		2	29	140			2017-09-19	9		9		2020-10-27	2020-10-27	2021-01-27	4		3	1	1	2019-12-18	2020-02-19	2020-03-18
2020-11-24	9	Rachuonyo DH	9025	1	6	2	1	0		2006-08-28	0	7	4		2013-12-04	2013-12-04	2013-12-04	1		23	3				0												9		2020-10-07	2020-10-07	2020-12-09	3		3
2020-11-25	3	Mbita DH	3206	0	7	1	1	1		2011-06-15	0	3	4		2014-07-29	2014-07-29	2014-08-05	8			3	9	156		0												11		2020-10-13	2020-10-13	2020-12-08	3		3	0
2020-11-25	3	Mbita DH	3207	0	4	1	1	1		2011-06-15	0	3	4		2013-11-20	2014-08-04	2014-08-04	9			3	7	85		0												9		2020-10-22	2020-10-22	2020-12-07	4		3	0
2020-11-25	3	Mbita DH	3208	0	6	1	1	0		1997-08-28	0	11	4		2009-02-13	2009-02-13	2009-02-27	1			2	51	155		1	2019-10-17	1 2		3	51	155			2020-06-11	17		17		2020-10-13	2020-10-13	2020-12-05	4		3	1	1	2019-11-19	2019-12-15	2020-01-28
2020-11-25	3	Mbita DH	3209	0	6	2	1	1		2010-10-05	0	3	2		2014-03-03	2014-03-18	2014-04-14	7			2	19	95		0												11		2020-11-10	2020-11-10	2020-12-07	2		3	0
2020-11-25	3	Mbita DH	3210	0	7	1	1	1		2012-02-24	0	0	2		2013-02-05	2013-02-05	2013-02-19	9			1	6	77		1	2017-08-29	2		1	8	96				9		9		2020-11-10	2020-11-10	2021-02-02	4		3	1	1	2017-10-22	2017-12-14	2018-01-19
2020-11-25	3	Mbita DH	3211	1	6	2	1	1		2001-06-15	0	12	4		2013-04-24	2013-04-24	2014-04-23	1			1	32	140		0												17		2020-11-25	2020-11-25	2021-01-19	2		3	0
2020-11-25	3	Mbita DH	3212	1	4	2	1	0		2002-08-10	0	10	4		2012-09-13	2012-10-04	2013-07-25	1			1	39	155		0												17		2020-11-07	2020-11-07	2021-02-13	4		3	0
2020-11-25	3	Mbita DH	3213	1	7	1	1	1		2011-10-14	0	0	4		2011-12-12	2012-02-27	2012-03-26	7			1	8	78		0												11		2020-10-13	2020-10-13	2020-12-08	3		3	0
2020-11-25	3	Mbita DH	3214	1	4	5				2012-02-27	0	0	4		2012-02-27	2012-02-27	2012-03-28	7			3	13	78		0												8		2020-10-22	2020-10-22	2020-12-05	3		3	0
2020-11-25	3	Mbita DH	3215	0	6	2	1	0		2009-06-15	0	2	1		2011-12-07	2011-12-13	2012-05-08	9			2	15	99		0												9		2020-11-07	2020-11-07	2021-01-16	3		3	0
2020-11-25	3	Mbita DH	3216	1	6	2	1	0		2005-05-08	0	8	4		2012-11-15	2012-11-15	2013-12-04	1			1	28	122		1	2018-04-16	2		2	45	123			2019-02-11	1		15		2020-11-12	2020-11-12	2020-12-07	2		3	1	1	2018-04-30	2018-05-17	2018-07-19
2020-11-25	3	Mbita DH	3217	0	6	1	1	1		2011-09-24	0	0	4		2011-09-24	2011-12-08	2012-01-24	9			1	6	99		0												17		2020-11-04	2020-11-04	2021-02-23	5		3	0
2020-11-25	3	Mbita DH	3218	0	6	1	0	1		2010-12-07	0	0	4		2011-07-18	2011-08-15	2011-08-30	7			3	7	104		0												11		2020-10-13	2020-10-13	2020-12-08	4		3	0
2020-11-25	3	Mbita DH	3219	1	6	2	1	1		2010-11-04	0	0	4		2011-08-09	2011-09-22	2011-10-10	7			3	6	75		0												11		2020-11-10	2020-11-10	2020-12-07	2		3	0
2020-11-25	3	Mbita DH	3220	1	6	2	1	1		2006-02-03	0	4	88	TI	2010-11-04	2010-11-04	2010-11-04	1			2	26	100		0												15		2020-09-12	2020-09-12	2020-12-05	4		3	0
2020-11-25	3	Mbita DH	3221	0	6	2	0	0		1999-06-15	0	11	4		2011-05-03	2011-05-03	2011-05-03	7			3	27	99		0												17		2020-09-12	2020-09-12	2020-12-05	4		3	0
2020-11-25	3	Mbita DH	3222	1	6	2	0	1		1998-09-21	0	12	4		2011-01-06	2011-01-06	2011-03-07	1			1	36	155		0												17		2020-11-12	2020-11-12	2020-12-14	2		3	0
2020-11-25	9	Rachuonyo DH	9026	1	6	2	1	0		2010-05-04	0	2	4		2012-06-24	2012-06-24	2012-07-10	1		591	1	19.5		11.6	1	2018-09-19	1 2		1	22	134				1		11		2020-10-10	2020-10-10	2020-12-09	3		3	1	1	2018-08-16	2018-09-16	2018-12-19
2020-11-25	9	Rachuonyo DH	9027	0	6	5				1998-06-15	0	9	4		2007-01-30	2007-06-04	2007-12-15	1		865	3	25			0												17		2020-10-09	2020-10-09	2021-01-08	4		3
2020-11-25	9	Rachuonyo DH	9028	1	6	1	1	1		2007-06-15	0	7	4		2014-04-24	2014-04-24	2014-06-24	12		490	2	33			0												17		2020-10-13	2020-10-13	2021-01-13	4		3
2020-11-25	9	Rachuonyo DH	9029	0	6	5				1999-10-09	0	11	4		2008-10-14	2008-10-24	2011-04-06	1		426	3	45	172	15.5	1	2017-01-11	2		3	47	168	16.6			1		15		2020-10-14	2020-10-14	2021-01-13	4		3	1	0	2017-03-23	2017-04-07	2017-05-24
2020-11-25	9	Rachuonyo DH	9030	0	6	2	99	1		2007-08-14	0	1	4		2009-04-29	2009-04-29	2009-06-04	1		1495	2	10			1	2018-02-14	2		2	26	132				1		9		2020-06-17	2020-04-22	2020-08-14	3		3	1	1	2018-04-13	2018-05-16
2020-11-25	9	Rachuonyo DH	9031	0	6	2	1	1		2004-05-14	0	4	4		2008-10-02	2008-10-08	2008-12-11	1		184	2	16.5			0												17		2020-10-21	2020-10-21	2021-01-13	4		3
2020-11-25	9	Rachuonyo DH	9032	0	6	5				2000-04-15	0	9	4		2009-04-08	2009-05-21	2009-07-08	1		131	2	18			0												17		2020-07-13	2020-07-13	2021-01-12	7		3
2020-11-25	9	Rachuonyo DH	9033	0	6	2	1	1		2003-10-28	0	6	5		2009-03-17	2009-03-25	2010-09-13	1		633	3	18			0												17		2020-10-09	2020-10-09	2021-01-06	4		3
2020-11-25	9	Rachuonyo DH	9034	0	6	2	99	1		2005-06-15	0	3	2		2008-12-04	2008-12-04	2008-12-04	1			3	33			0												1		2020-11-25	2020-11-25	2021-01-20	3		3
2020-11-25	9	Rachuonyo DH	9035	1	6	2	99	1		2008-01-01	0	1	2		2009-02-13	2009-02-13	2009-07-28	1			3	8			1	2016-11-24	2		1	28	123				1		9		2020-11-25	2020-11-25	2021-02-17	4		3	1	0	2017-02-07	2017-04-13	2017-04-26
2020-11-25	9	Rachuonyo DH	9036	0	6	2	1	0		2005-06-15	0	3	4		2008-06-15	2008-06-15	2008-10-24	1		538	3	16.5			1	2016-03-16	2		1	34	140.5				1		15		2020-11-23	2020-11-23	2021-02-17	4		3	1	1	2016-03-16	2016-06-15	2016-07-27
2020-11-25	9	Rachuonyo DH	9037	1	6	2	99	1		2006-06-15	0	2	4		2007-12-06	2007-12-10	2008-07-12	1		533	2	13			1	2016-03-16	2		3	26	128.9				1		15		2020-11-25	2020-11-25	2021-01-27	4		3	1	1	2016-05-18	2016-06-15	2016-07-20
2020-11-25	9	Rachuonyo DH	9038	1	6	2	1	0		2006-06-15	0	2	2		2009-02-02	2009-03-06	2009-05-11	1		604	2	23			0												17		2020-10-14	2020-10-14	2021-01-13	4		3
2020-11-26	3	Mbita DH	3223	1	6	2	1	1		2003-05-28	0	3			2006-08-08	2006-08-08	2006-08-08	19			3	21	139		1	2018-04-12	1 2		3	60	154						4		2020-11-16	2020-11-16	2020-12-17	2		2	1	0	2018-06-23	2018-12-23
2020-11-26	3	Mbita DH	3224	1	6	2	1	0		2002-06-15	0	12	88	TI	2010-06-18	2010-06-18	2015-03-31	13			1	36	133		0												17		2020-11-09	2020-11-09	2021-01-16	3		3	0
2020-11-26	3	Mbita DH	3225	0	6	2	1	1		2002-06-15	0	9	4		2002-06-15	2010-10-18	2011-10-19	1			1	27	108		0												15		2020-11-07	2020-11-07	2020-12-05	2		3	0
2020-11-26	3	Mbita DH	3226	1	6	2	1	1		2006-06-24	0	4	4		2009-06-15	2010-10-04	2011-02-01	1			1	13	100		0												9		2020-09-15	2020-09-15	2020-12-11	2		3	0
2020-11-26	3	Mbita DH	3227	0	6	2	1	0		2000-06-15	0	9	4		2000-06-15	2000-06-15	2010-01-28	1			2	27	109		0												15		2020-10-12	2020-10-12	2021-02-01	4		3	0
2020-11-26	3	Mbita DH	3228	0	6	2	1	1		2009-08-12	0	2	4		2009-08-12	2010-09-27	2011-08-28	7			1	8	102		0												3		2020-09-14	2020-09-14	2020-12-05	4		3	0
2020-11-26	3	Mbita DH	3229	0	7	2	1	1		2007-05-19	0	3	4		2007-05-19	2010-09-02	2011-01-20	7			1	13	106		0												17		2020-11-12	2020-11-12	2021-02-13	4		3	0
2020-11-26	3	Mbita DH	3230	1	6	2	1	1		2002-07-15	0	11	88	TI	2013-09-06	2013-09-06	2013-09-25	8			3	50	145		0												4		2020-08-17	2020-08-17	2020-12-05	4		3	0
2020-11-26	3	Mbita DH	3231	1	6	2	0	0		2000-05-15	0	14	88	TI	2015-04-29	2015-04-29	2015-04-29	13			1	51	149		0												17		2020-10-01	2020-10-01	2021-01-19	4		3	0
2020-11-26	3	Mbita DH	3232	1	6	2	1	1		2007-10-23	0	4	88	TI	2011-06-30	2011-06-30	2012-09-27	7			1	36	150		0												17		2020-11-09	2020-11-09	2021-01-16	3		3	0
2020-11-26	3	Mbita DH	3233	0	6	2	1	0		2007-03-02	0	6	88	TI	2012-11-29	2012-11-29	2014-02-16	8			2	30	130		0												8		2020-11-04	2020-11-04	2020-12-05	2		3	0
2020-11-26	3	Mbita DH	3234	0	6	2	1	0		2002-06-15	0	5	88	TI	2007-12-06	2007-12-06	2007-12-06	2			1	45	150		0												17		2020-10-17	2020-10-17	2021-01-16	4		3	0
2020-11-26	3	Mbita DH	3235	1	6	2	1	0		2013-06-10	0	3	88	TI	2016-08-22	2016-08-22	2016-08-22	7			1	10	108		0												11		2020-11-13	2020-11-13	2021-02-02	4		3	0
2020-11-26	3	Mbita DH	3236	1	6	2	1	0		2006-11-15	0	3	88	TI	2010-06-16	2010-06-16	2010-06-16	7			1	31	135		0												17		2020-09-14	2020-09-14	2020-12-05	4		3	0
2020-11-26	3	Mbita DH	3237	0	7	1	1	0		2014-05-15	0	2	88	TI	2016-05-19	2016-05-19	2016-05-19	7			1	14	88		0												9		2020-10-13	2020-10-13	2020-12-08	3		3	0
2020-11-26	3	Mbita DH	3238	1	6	2	1	0		2002-12-30	0	14	88	TI	2017-09-15	2017-09-15	2017-09-15	13			1	66	150		0												13		2020-06-13	2020-06-13	2021-02-09	7		3	0
2020-11-26	3	Mbita DH	3239	0	6	2	1	1		2001-12-29	0	1	88	TI	2003-06-16	2003-06-16	2003-06-16	1			1	51	140		0												17		2020-11-26	2020-11-26	2021-05-15	7		3	0
2020-11-26	3	Mbita DH	3240	0	6	2	1	0		2004-03-29	0	2	4		2006-06-23	2006-06-23	2006-10-23	1			3	25	140		0												17		2020-10-17	2020-10-17	2020-12-05	4		3	0
2020-11-26	3	Mbita DH	3241	0	6	2	1	1		2001-06-15	0	6	4		2006-07-07	2006-07-07	2007-08-03	1			2	20	120		0												15		2020-10-15	2020-10-15	2021-01-13	4		3	0
2020-11-26	3	Mbita DH	3242	1	6	5				2006-06-08	0	2	4		2006-08-25	2006-08-25	2009-04-04	1			1	19	105		0												17		2020-11-07	2020-11-07	2021-01-16	3		3	0
2020-11-26	3	Mbita DH	3243	0	6	2	0	1		2000-06-15	0	7	4		2006-10-06	2006-10-06	2007-09-14	1			2	40	145		0												17		2020-10-17	2020-10-17	2020-12-05	3		3	0
2020-11-26	3	Mbita DH	3244	0	6	2	1	0		2003-12-30	0	3	4		2007-03-16	2007-03-16	2007-06-29	2			2	36	140		0												17		2020-11-26	2020-11-26	2021-02-13	4		3	0
2020-11-26	3	Mbita DH	3245	0	6	2	1	1		2006-08-26	0	1	4		2006-11-15	2006-11-15	2007-09-14	1			1	9	99		0												15		2020-10-17	2020-10-17	2021-01-16	4		3	0
2020-11-26	3	Mbita DH	3246	1	6	2	1	0		2006-06-04	0	4	4		2007-01-18	2007-01-18	2011-02-23	3			2	23	140		0												9		2020-09-14	2020-09-14	2020-12-05	4		3	0
2020-11-26	3	Mbita DH	3247	1	6	2	0	0		1999-06-15	0	12	4		2007-02-07	2007-02-07	2011-11-27	7			1	20	130		0												14		2020-11-16	2020-11-16	2021-01-16	4		3	0
2020-11-26	3	Mbita DH	3248	0	7	2	1	1		2003-05-21	0	13	4		2007-04-04	2007-04-04	2016-08-18	13			2	26	140		0												17		2020-11-07	2020-11-07	2021-02-13	4		3	0
2020-11-17	3	Mbita DH	3155	1	5	5				1954-06-15	1	52	4		2006-03-30	2006-03-30	2007-03-22	19		218	2	42			0												6		2020-10-19	2020-10-19	2021-04-06	7		3
2020-11-18	3	Mbita DH	3166	1	1	5				1988-06-15	1	27	6		2010-10-11	2010-10-11	2016-03-07	13		744	2	70	151	30	0												13		2020-07-27	2020-07-27	2020-11-16	4		3
2020-11-18	3	Mbita DH	3186	1	4	5				1992-06-15	1	24	4		2017-04-21	2017-04-21	2017-04-21	13			1	53	160	20	1	2018-03-12	2		1	52	160	21					4		2020-11-18	2020-11-18	2021-05-13	7		3	1	1	2018-04-30	2018-05-14	2018-07-17
2020-11-26	3	Mbita DH	3249	0	6	1	1	1		2011-09-27	0	0	4		2011-11-03	2011-12-08	2012-01-24	9		3363	1	6.4			0												17		2020-11-04	2020-11-04	2021-02-23	4		3
2020-11-26	3	Mbita DH	3250	1	7	2	1	1		2010-12-07	0	0	2		2011-08-15	2011-08-15	2011-08-30	7		1414	3	7			0												11		2020-10-13	2020-10-13	2020-12-08	3		3
2020-11-26	3	Mbita DH	3251	0	7	1	1	1		2012-05-12	0	1	2		2013-07-15	2013-08-12	2013-08-26	9		1311	1	10	77		0												11		2020-11-10	2020-11-10	2021-01-21	3		3
2020-11-26	3	Mbita DH	3252	1	6	2	1	1		2009-06-15	1	2	1		2011-12-07	2011-12-07	2012-05-08	9		354	2	15	91		0												9		2020-11-07	2020-11-07	2021-01-16	4		3
2020-11-26	3	Mbita DH	3254	0	6	2	1	1		2010-10-05	0	3	4		2014-03-03	2014-03-03	2014-04-14	7		1026	2	19	100		0												11		2020-11-10	2020-11-10	2020-12-07	2		3
2020-11-27	3	Mbita DH	3255	0	6	2	1	1		2009-08-12	0	2	5		2010-08-16	2010-09-27	2011-08-28	7		1647	1	10.5	70.5		0												3		2020-09-14	2020-09-14	2020-12-05	4		3
2020-11-27	3	Mbita DH	3256	0	6	2	1	1		2000-06-15	1	9	4		2000-06-15	2000-06-15	2010-01-28	1		133	4	27	129		0												15		2020-10-12	2020-10-12	2021-02-01	4		3
2020-11-27	3	Mbita DH	3257	0	6	2	1	1		2009-11-12	0	3	4		2013-08-26	2013-08-26	2013-09-09	9		1173	1	16	90		0												11		2020-11-10	2020-11-10	2021-01-21	3		3
2020-11-27	3	Mbita DH	3258	1	6	2	1	1		2010-01-21	0	1	4		2011-02-04	2011-02-04	2011-07-06	9		1577	3	7.25	67		0												11		2020-11-12	2020-11-12	2020-12-08	2		3
2020-11-27	3	Mbita DH	3259	1	6	2	1	0		2002-06-15	1	12	88	TI	2010-06-18	2010-06-18	2015-03-31	13		584	1	36	136	19.46	0												17		2020-11-09	2020-11-09	2021-01-16	4		3
2020-11-27	3	Mbita DH	3260	0	6	2	1	1		2002-06-15	1	9	4		2010-10-15	2010-10-18	2011-10-19	1		588	1	27.5	126	17.32	1	2018-01-13	2		2	58.4	167						15		2020-11-07	2020-11-07	2020-12-05	2		3	1	1	2017-09-07	2017-10-30	2018-01-13
2020-11-27	3	Mbita DH	3261	0	6	2	1	1		2007-11-03	0	3	6		2010-11-29	2010-11-29	2011-01-04	7		1954	2	15	93		0												3		2020-11-07	2020-11-07	2021-01-16	3		3
2020-11-27	3	Mbita DH	3262	0	6	2	1	1		2005-11-15	0	5	4		2010-12-15	2011-01-06	2011-07-19	1		769	2	24	127	14.88	0												1		2020-11-07	2020-11-07	2021-01-16	3		3
2020-11-27	3	Mbita DH	3263	1	6	2	1	1		2010-11-04	0	0	4		2011-08-09	2011-09-22	2011-10-10	7		2163	1	6	59		0												17		2020-11-10	2020-11-10	2020-12-07	2		3
2020-11-27	3	Mbita DH	3264	1	6	2	1	1		2006-02-03	0	4	88	TI	2010-11-04	2010-11-04	2010-11-04	1		1304	4	26	128		0												15		2020-09-12	2020-09-12	2020-12-05	4		3
2020-11-27	3	Mbita DH	3265	0	6	2	1	1		2004-06-15	1	7	6		2011-02-21	2011-02-21	2012-03-26	8		822	1	16	107	13.98	0												17		2020-11-26	2020-11-26	2020-12-17	2		1
2020-12-01	4	Ndhiwa SCH	4101	1	4	5				1993-06-15	0	24	4		2018-02-06	2018-02-06	2018-02-26	13			3	43	147		1	2019-05-06	1 2		3	48	147				13		17		2020-11-25	2020-11-25	2020-01-15	2		3	1	1	2019-05-30	2019-06-25	2019-07-22
2020-12-01	4	Ndhiwa SCH	4102	0	5	5				1962-06-15	0	57	5		2019-08-20	2019-08-20	2019-08-20	17			1	72	174		0												17		2020-09-10	2020-09-10	2020-12-12	4		3	0
2020-12-01	4	Ndhiwa SCH	4105	1	6	5				2001-06-15	0	17	4		2018-11-05	2018-11-05	2018-11-05	13			1	58	159		0												17		2020-09-24	2020-09-24	2020-01-15	4		3	0
2020-12-01	4	Ndhiwa SCH	4106	0	4	5				1985-06-15	0	33	6		2018-07-11	2018-07-11	2018-07-11	13			1	56	171		0												17		2020-10-25	2020-10-25	2020-02-18	4		3	0
2020-12-01	4	Ndhiwa SCH	4107	1	4	5				1988-06-15	0	26	6		2010-08-19	2010-08-19	2015-02-24	13			2	49	155		0												17		2020-08-26	2020-08-26	2021-03-15	7		3	0
2020-12-01	4	Ndhiwa SCH	4108	1	5	5				1986-06-15	0	29	5		2016-01-28	2016-01-28	2016-02-24	13			1	60	159	23	0												13		2020-09-24	2020-09-24	2020-12-12	4		3	0
2020-12-01	4	Ndhiwa SCH	4109	1	4	5				1991-06-15	0	21	6		2012-10-17	2012-10-17	2012-11-22	1			2	57	167		0												17		2020-11-23	2020-11-23	2020-02-15	4		3	0
2020-12-01	4	Ndhiwa SCH	4110	0	4	5				1987-06-15	0	22	6		2010-01-13	2010-01-13	2010-01-27	19			2	50	158		0												15		2020-09-11	2020-09-11	2020-12-10	4		3	0
2020-12-01	4	Ndhiwa SCH	4111	0	4	5				1964-06-15	0	49	6		2013-12-11	2013-12-11	2013-12-11	19			2	50	168		0												17		2020-10-28	2020-10-28	2021-01-15	4		3	0
2020-12-01	9	Rachuonyo DH	9039	0	6	2	99	0		2004-06-15	0	10	4		2009-07-07	2009-07-07	2014-07-16	1		332	1	30	144		0												17		2020-10-14	2020-10-14	2021-01-13	4		3
2020-12-01	9	Rachuonyo DH	9040	0	6	5				2000-06-15	0	7	4		2008-06-12	2008-06-12	2008-06-12	19		773	2	22			0												15		2020-10-14	2020-10-14	2020-12-09	3		3
2020-12-01	9	Rachuonyo DH	9041	0	6	2	1	1		2009-10-26	0	0	4		2010-03-26	2010-05-20	2010-10-25	7		2371	1	10			1	2016-11-02	2		2	22	118.2				7		3		2020-11-18	2020-11-18	2020-12-16	2		3	1	1	2017-01-04	2017-02-01	2017-03-01
2020-12-01	9	Rachuonyo DH	9042	1	6	2	1	1		2009-08-17	0	0	2		2009-11-16	2010-07-05	2010-07-05	8		350	1	5.5			0												17		2020-10-07	2020-10-07	2020-12-02	3		3
2020-12-01	9	Rachuonyo DH	9043	0	6	2	1	1		2004-06-15	0	6	4		2010-01-13	2010-01-20	2010-10-21	8		658	2	15			1	2019-11-10	1 2		2	31	150				8		6		2020-11-25	2020-11-25	2020-12-16	2		3	1	1	2019-12-15	2020-01-12	2020-02-12
2020-12-01	9	Rachuonyo DH	9044		6	2	1	1		2005-09-01	0	1	2		2007-07-27	2007-07-27	2007-07-27	1		283	3	8			0												11		2020-10-07	2020-10-07	2021-02-06	4		3
2020-12-01	9	Rachuonyo DH	9045	1	6	2	1	0		2005-08-15	0	5	4		2010-02-01	2010-02-01	2010-11-02	7		1912	1	16			0												17		2020-10-07	2020-10-07	2020-12-09	4		3
2020-12-01	9	Rachuonyo DH	9046	0	6	2	1	1		2007-06-15	0	2	4		2009-12-07	2009-12-08	2010-05-19	1		29	3	19			0												17		2020-09-30	2020-09-30	2020-12-09	2		3
2020-12-01	9	Rachuonyo DH	9047	0	6	2	99	1		2004-01-05	0	5	4		2009-06-16	2009-07-23	2009-08-27	1		144	2	17			1	2018-08-13	2		3	45	160			2016-07-13	2		15		2020-10-08	2020-10-08	2021-01-06	4		3	1	1	2018-11-21	2019-02-16
2020-12-01	9	Rachuonyo DH	9048	1	6	2	1	1		2006-02-08	0	4	4		2010-02-05	2010-04-07	2010-07-02	1		922	2	15	92.5		0												17		2020-10-07	2020-10-07	2021-01-05	4		3
2020-12-01	9	Rachuonyo DH	9049	1	6	2	99	0		2009-09-17	0	0	5		2009-10-29	2010-06-30	2010-07-14	8		3655	3	7			0												11		2020-10-28	2020-10-28	2021-01-20	4		3
2020-12-02	4	Ndhiwa SCH	4112	0	4	5				1988-06-15	0	17	4		2005-10-05	2005-10-05	2005-11-02	18			4	67	175		0												17		2020-09-24	2020-09-24	2021-01-21	5		3	0
2020-12-02	4	Ndhiwa SCH	4113	1	1	5				1985-11-21	0	26	4		2011-12-30	2011-12-30	2011-12-30	1			1	64	163		0												17		2020-11-09	2020-11-09	2021-02-09	4		3	0
2020-12-02	4	Ndhiwa SCH	4114	1	5	5				1966-06-15	0	38	6		2004-09-08	2004-09-08	2004-09-08	19			2	58	170		0												17		2020-08-06	2020-08-06	2021-02-04	7		3	0
2020-12-02	4	Ndhiwa SCH	4115	1	5	5				1962-06-15	0	46	3		2008-11-05	2008-11-05	2008-12-31	19			2	61	181		0												17		2020-08-06	2020-08-06	2020-12-05	6		3	0
2020-12-02	4	Ndhiwa SCH	4116	1	1	5				1979-06-15	0	31	4		2009-01-07	2009-01-13	2011-05-31	1			2	60	165	19	0												17		2020-10-22	2020-10-22	2021-01-19	4		3	0
2020-12-02	4	Ndhiwa SCH	4117	0	1	5				1959-06-15	0	45	6		2004-07-17	2004-07-17	2004-08-03	19			3	65	172		0												17		2020-11-16	2020-11-16	2020-12-15	4		3	0
2020-12-02	4	Ndhiwa SCH	4118	0	4	5				1978-06-15	0	28	4		2007-05-30	2007-05-30	2007-06-14	1		254	3	50	170		0							23					17		2020-09-30	2020-09-30	2021-02-01	6		3	0
2020-12-02	4	Ndhiwa SCH	4119	1	4	5				1979-06-15	0	39	5		2019-01-21	2019-01-21	2019-01-21	17			1	50	168		0												17		2020-11-27	2020-11-27	2021-02-15	4		3	0
2020-12-02	4	Ndhiwa SCH	4120	1	5	5				1967-06-15	0	46	6		2009-06-10	2009-06-10	2014-05-14	1			2	60	166		0												17		2020-09-21	2020-09-21	2020-12-15	4		3	0
2020-12-02	4	Ndhiwa SCH	4121	0	4	5				1957-06-15	0	58	6		2016-03-23	2016-03-23	2016-03-24	1			2	59	170		0												16		2020-11-29	2020-11-29	2021-02-07	4		3	0
2020-12-02	9	Rachuonyo DH	9050	1	6	2	1	1		2007-08-07	0	3	5		2010-08-18	2010-08-21	2010-08-21	7		397	4	9.2			0												17		2020-11-03	2020-11-03	2021-02-02	4		3
2020-12-02	9	Rachuonyo DH	9052	0	6	2	99	1		2010-09-20	0	1	2		2010-10-21	2010-10-21	2012-03-13	7		784	3	12			1	2016-10-04	2		3	18	118				7		9		2020-11-09	2020-11-09	2020-12-07	2		3	1	1	2016-11-30	2017-01-11	2017-02-09
2020-12-02	9	Rachuonyo DH	9053	1	6	2	1	1		2010-05-09		1	5		2011-06-26	2011-08-24	2011-08-24	9			1	4.9			0												17		2020-11-14	2020-11-14	2021-01-06	3		3
2020-12-02	9	Rachuonyo DH	9054	0	6	2	99	0		2005-10-25	0	8	5		2011-09-26	2011-09-28	2014-09-03	1		485	1	24	123		1	2016-05-11	2		1	27	139				1		10		2020-11-30	2020-11-30	2021-02-24	4		3	1	0	2016-06-15	2016-07-27	2016-08-24
2020-12-02	9	Rachuonyo DH	9055	0	6	2	99	1		2009-04-04	0	1	5		2010-04-24	2010-04-24	2010-04-24	9		591	3				0												13		2020-07-02	2020-07-02	2020-08-03	2		3
2020-12-02	9	Rachuonyo DH	9056	1	6	2	1	1		2010-06-15	0	0	2		2010-11-15	2010-11-15	2010-11-17	7		1560	1	12			0												8		2020-11-25	2020-10-02	2020-12-09	1		3
2020-12-02	9	Rachuonyo DH	9057	0	6	2	1	1		2004-06-15	0	9	2		2014-04-07	2014-04-07	2014-04-07	1			2				0												17		2020-11-04	2020-11-04	2021-02-10	4		3
2020-12-02	9	Rachuonyo DH	9058	1	6	2	1	1		2010-10-17	0	0	2		2011-02-11	2011-02-25	2011-02-28	9		40	1	6.5			1	2018-05-30	2		2	21	117.2				7		9		2020-11-04	2020-11-04	2021-01-27	4		3	1	1	2018-06-18	2018-09-12
2020-12-02	9	Rachuonyo DH	9059	1	6	2	1	1		2010-12-20	1	0	2		2011-09-30	2011-11-09	2011-11-09	1		1578	1	9.7			0												11		2020-10-07	2020-10-07	2021-01-05	4		3
2020-12-02	9	Rachuonyo DH	9060	1	6	2	1	1		2007-05-12	0	1			2008-06-15	2008-06-15	2008-06-16	7		728	2				0												17		2020-11-11	2020-11-11	2021-02-10	4		3
2020-12-02	9	Rachuonyo DH	9061	0	6	2	1	1		2004-06-15	0	7	4		2011-01-25	2011-01-25	2011-12-28	2		528	3	19			0												17		2020-10-14	2020-10-14	2020-12-09	3		3
2020-12-03	9	Rachuonyo DH	9062	0	7	1	1	1		2011-08-27	0	0	2		2012-01-11	2012-05-28	2012-05-28	9		1311	2	7.2	68		1	2017-02-01	2		3	20	108				8		3		2020-12-02	2020-12-02	2021-02-24	3		3	1	1	2017-06-14	2017-07-19
2020-12-03	9	Rachuonyo DH	9063	0	6	2	1	1		2008-08-15	0	4	4		2012-12-06	2012-12-13	2012-12-13	7		1334	3	20	117		0												17		2020-10-06	2020-10-06	2021-01-06	4		3
2020-12-03	9	Rachuonyo DH	9064	1	7	1	99	1		2012-04-12	0	0	5		2012-04-26	2012-08-22	2012-08-22	1		1488	1	6	64		0												17		2020-11-04	2020-11-04	2021-01-06	3		3
2020-12-03	9	Rachuonyo DH	9065	1	7	1	1	1		2012-03-04	0	0	5		2012-08-06	2012-08-06	2012-08-15	1		472	2	6.3			1	2019-05-14	2		2	20	124			2019-02-06	8		11		2020-09-16	2020-09-16	2020-12-16	4		3	1	1	2019-06-19
2020-12-03	9	Rachuonyo DH	9066	1	7	1	99	1		2011-12-21	0	0	2		2012-02-28	2012-03-01	2012-03-01	1		1986	1	6.7	78		0												8		2020-09-24	2020-09-24	2020-12-18	4		3
2020-12-03	9	Rachuonyo DH	9067	1	6	2	1	1		2006-12-06	0	6	4		2013-01-31	2013-02-15	2013-03-13	7		267	2	17	113		1	2020-12-03	1 2		3	32	145				8		17		2020-10-07	2020-10-07	2021-01-05	4		3	99
2020-12-03	9	Rachuonyo DH	9068	0	6	2	1	1		2006-06-15	0	5	4		2012-04-04	2012-04-11	2012-04-11	7		335	3	17	106.5		0												17		2020-11-11	2020-11-11	2020-12-09	2		2
2020-12-03	9	Rachuonyo DH	9069	0	6	2	1	1		2006-10-20	0	5	3		2012-06-16	2012-06-17	2012-06-17	9		111	3	19.3	111		0												10		2020-10-19	2020-10-19	2021-01-27	4		3
2020-12-03	9	Rachuonyo DH	9070	0	7	2	1	1		2005-09-16	0	9	4		2012-08-16	2012-09-13	2014-10-08	1		543	1	30	136		0												17		2020-10-14	2020-10-14	2020-12-09	3		3
2020-12-03	9	Rachuonyo DH	9071	1	6	2	1	1		2008-08-27	0	4	5		2013-01-15	2013-01-15	2013-01-15	7		546	1	14	100		0												11		2020-12-02	2020-12-02	2021-02-24	4		3
2020-12-03	9	Rachuonyo DH	9072	0	6	2	1	1		2007-06-16	0	5	4		2012-06-24	2012-08-03	2012-08-03	9		12	3	14.8	97		1	2016-05-25	2		3	24	121				9		16		2020-11-11	2020-11-11	2021-02-10	4		3	1	0	2016-09-07	2016-10-05
2020-12-03	9	Rachuonyo DH	9073	0	6	1	1	1		2006-06-15	0	5	4		2012-03-22	2012-03-22	2012-03-22	1		1234	3	15	113		0												17		2020-11-12	2020-11-12	2020-12-09	2		3
2020-12-03	9	Rachuonyo DH	9074	1	6	2	1	1		2008-05-16	0	3	2		2011-11-04	2011-11-16	2011-11-16	1		643	3	11	91		0												17		2020-11-25	2020-11-25	2020-12-17	4		3
2020-12-03	9	Rachuonyo DH	9075	1	6	2	1	1		2006-10-23	0	5	5		2012-05-10	2012-05-17	2012-06-22	1		792	3	16	101.5		0												17		2020-10-28	2020-10-28	2021-01-27	4		3
2020-12-03	4	Ndhiwa SCH	4122	1	4					1973-06-15	0	39	6		2011-08-30	2011-08-30	2013-03-18	12			2	42	171		0												17		2020-11-19	2020-11-19	2021-02-18	4		3	0
2020-12-03	4	Ndhiwa SCH	4123	1	1	5				1968-06-15	0	42	6		2009-07-06	2009-07-14	2011-01-20	1			3	55	169	19	0												17		2020-10-26	2020-10-26	2021-01-18	4		3	0
2020-12-03	4	Ndhiwa SCH	4124	1	1	5				1975-06-15	0	32	6		2008-01-22	2008-01-22	2008-01-22	1			2	45	150		0												17		2020-11-11	2020-11-11	2020-01-18	4		3	0
2020-12-03	4	Ndhiwa SCH	4125	0	1	5				1973-06-15	0	39	6		2010-02-20	2010-02-25	2012-06-25	1			2	58	170		0												15		2020-11-28	2020-11-28	2021-02-07	4		3	0
2020-12-03	4	Ndhiwa SCH	4127	0	4	5				1970-06-15	0	41	4		2007-06-15	2007-06-15	2011-09-12	13			3	40	177		0												13		2020-11-23	2020-11-23	2021-02-22	4		3	0
2020-12-03	4	Ndhiwa SCH	4128	1	5	5				1987-08-03	0	25	6		2012-08-18	2012-10-18	2012-10-18	13			2	52	165		0												15		2020-10-10	2020-10-10	2021-01-13	4		3	0
2020-12-03	4	Ndhiwa SCH	4129	1	4	5				1987-06-15	0	26	2		2013-06-13	2013-06-13	2014-05-05	1			2	49	158		0												17		2020-11-05	2020-11-05	2021-02-04	4		3	0
2020-12-03	4	Ndhiwa SCH	4131	1	1	5				1946-06-15	0	65	5		2011-03-02	2011-03-06	2012-04-20	1			3	61	168		0												17		2020-09-21	2020-09-21	2020-12-13	4		3	0
2020-12-03	4	Ndhiwa SCH	4132	1	5	5				1960-06-15	0	55	4		2014-02-27	2014-02-27	2015-07-21	13			2	68	172		0												17		2020-09-07	2020-09-07	2020-12-07	4		3	0
2020-12-03	4	Ndhiwa SCH	4133	1	1	5				1969-06-15	0	46	6		2015-10-05	2015-10-05	2015-11-21	13			2	53	165		0												4		2020-11-10	2020-11-10	2020-12-08	2		3	0
2020-12-03	4	Ndhiwa SCH	4134	1	4	5				1982-06-15	0	32	6		2014-06-26	2014-06-26	2014-08-06	13		280	3	42	150	18	0												17		2020-10-26	2020-10-26	2021-01-25	4		3	0
2020-12-03	4	Ndhiwa SCH	4135	0	1	5				1960-06-15	0	53	4		2013-12-27	2013-12-27	2013-12-27	12		122	2	57	183		1	2015-12-03	1 2		3	60	183				12		17		2020-11-27	2020-11-27	2020-12-08	2		2	1	0	2016-01-26
2020-11-30	4	Ndhiwa SCH	4001	1	4	5				1967-03-23	0	41	6		2004-01-01	2004-01-14	2008-04-03	19		739	3				0												17		2020-11-26	2020-11-26	2021-01-26	3		3
2020-11-30	4	Ndhiwa SCH	4002	1	4	5				1979-04-26	0	29	6		2005-06-17	2005-06-17	2008-11-19	19		1132	2	57			0												17		2020-08-20	2020-08-20	2021-02-18	7		3
2020-11-30	4	Ndhiwa SCH	4003	1	4	5				1989-04-12	0	22	6		2011-07-19	2011-07-19	2011-07-25	19		858	2	50			0												13		2020-11-04	2020-11-04	2021-02-04	4		3
2020-11-30	4	Ndhiwa SCH	4004	1	1	5				1966-06-15	1	42	6		2007-04-19	2007-04-19	2009-01-07	19		549	2	48			0												1		2020-11-04	2020-11-04	2021-02-04	4		3
2020-11-30	4	Ndhiwa SCH	4005	1	4	5				1995-06-15	1	21	4		2017-03-02	2017-03-02	2017-03-02	13			1	73	169		0												13		2020-11-03	2020-11-03	2021-02-17	4		3
2020-11-30	4	Ndhiwa SCH	4006	1	1	5				1988-06-15	1	22	2		2011-05-20	2011-05-23	2011-06-06	1		363	3	50	162		0												1		2020-07-08	2020-07-08	2020-10-06	4		3
2020-12-01	4	Ndhiwa SCH	4009	1	5	5				1950-03-09	0	53	6		2003-09-05	2003-09-05	2003-10-22	19		240	2	53	158		0												17		2020-11-17	2020-11-17	2021-05-18	7		3
2020-12-01	4	Ndhiwa SCH	4010	1	1	5				1973-03-07	0	30	6		2002-12-11	2002-12-13	2003-04-03	12		26	3	46	158		0												15		2020-11-17	2020-11-17	2021-02-15	4		3
2020-12-01	4	Ndhiwa SCH	4011	0	4	5				1963-05-23	0	45	6		2008-03-12	2008-03-12	2008-07-10	19		686	2	48	170		0												17		2020-09-07	2020-09-07	2021-03-08	7		3
2020-12-01	4	Ndhiwa SCH	4012	0	1	5				1975-07-26	0	32	6		2008-01-31	2008-01-31	2008-02-21	19		600	2	45			0												13		2020-03-17	2020-03-17	2020-09-17	7		3
2020-12-01	4	Ndhiwa SCH	4013	0	4	5				1977-06-24	0	30	6		2007-10-17	2007-10-18	2008-05-28	19		208	2	60			0												17		2020-09-30	2020-09-30	2021-02-01	6		3
2020-12-01	4	Ndhiwa SCH	4014	1	5	5				1972-06-21	0	34	6		2006-09-03	2006-09-03	2007-01-09	19		408	2	52	170		0												17		2020-06-15	2020-06-15	2020-12-19	7		3
2020-12-01	4	Ndhiwa SCH	4015	0	4	5				1956-08-30	0	59	6		2007-08-23	2007-08-30	2016-07-18	13		858	2	60	180		0												17		2020-07-08	2020-07-08	2021-01-07	7		3
2020-12-01	4	Ndhiwa SCH	4016	1	6	5				1993-02-06	0	18	6		2011-02-28	2011-02-28	2011-02-28	13			1	51	140		0												4		2020-02-17	2020-02-17	2020-05-18	4		3
2020-12-03	4	Ndhiwa SCH	4033	1	5	5				1974-09-02	0	35	6		2010-02-17	2010-02-17	2010-02-17	19		122	2				0												1		2020-11-03	2020-11-03	2021-02-03	4		3
2020-12-02	4	Ndhiwa SCH	4017	0	1	5				1956-05-21	0	53	6		2007-05-21	2007-05-21	2010-01-27	19		284	1	65			0												17		2020-10-28	2020-10-28	2021-04-28	7		3
2020-12-02	4	Ndhiwa SCH	4018	0	4	5				1979-10-22	0	30	6		2009-10-22	2009-10-26	2010-09-14	19		476	3	62	176		0												17		2020-06-08	2020-06-08	2020-12-07	7		3
2020-12-02	4	Ndhiwa SCH	4019	1	5	5				1953-09-18	0	56	6		2009-09-18	2009-09-18	2010-06-14	19		229	2	48	158		0												17		2020-08-04	2020-08-04	2021-02-03	7		3
2020-12-02	4	Ndhiwa SCH	4020	0	4	5				1974-06-16	0	35	6		2009-06-24	2009-06-24	2009-07-08	19		136	2	67	171		0												15		2020-11-25	2020-11-25	2021-02-23	4		3
2020-12-02	4	Ndhiwa SCH	4021	1	4	5				1985-08-14	0	25	6		2005-04-29	2005-04-29	2011-08-11	1		508	2	68			0												1		2020-10-01	2020-10-01	2021-02-01	4		3
2020-12-02	4	Ndhiwa SCH	4022	1	2	5				1982-01-28	0	26	4		2006-07-21	2006-08-22	2008-11-20	19		280	2	52			0												17		2020-09-21	2020-09-21	2020-12-15	4		3
2020-12-02	4	Ndhiwa SCH	4023	0	4	5				1976-07-07	0	31	6		2004-04-21	2004-04-21	2007-11-18	19		555	2	54			0												17		2020-11-04	2020-11-04	2021-02-04	4		3
2020-12-02	4	Ndhiwa SCH	4024	1	4	5				1974-07-27	0	32	6		2006-06-30	2006-06-30	2006-09-14	19		748	2	59	170		0												17		2020-10-15	2020-10-15	2021-01-18	4		3
2020-12-02	4	Ndhiwa SCH	4025	1	5	5				1959-08-06	0	54	6		2008-06-18	2008-06-18	2013-08-27	1		320	2	40			0												1		2019-11-06	2019-11-06	2020-01-09	3		3
2020-12-02	4	Ndhiwa SCH	4026	1	6	5				1968-05-23	0	39	6		2007-09-20	2007-09-20	2007-10-09	19		412	2	48			0												1		2020-10-22	2020-10-22	2021-01-18	4		3
2020-12-03	4	Ndhiwa SCH	4027		4	5				1971-04-29	0	37	6		2006-12-19	2006-12-19	2008-11-10	19		872	2				0												17		2020-09-08	2020-09-08	2021-03-03	7		3
2020-12-03	4	Ndhiwa SCH	4028	0	4	5				1960-06-15	1	51	6		2009-06-15	2009-06-15	2012-05-14	2		323	2	54			0												2		2020-11-04	2020-11-04	2021-03-04	5		3
2020-12-03	4	Ndhiwa SCH	4029	1	5	5				1973-06-15	1	36	2		2007-09-14	2007-10-18	2010-01-16	19		472	2	62	164	22.2	0												15		2020-11-03	2020-11-03	2021-05-03	7		3
2020-12-03	4	Ndhiwa SCH	4030	1	4	5				1981-04-20	0	30	6		2011-04-15	2011-04-21	2011-05-11	12		7	2	43	164		0												17		2020-10-12	2020-10-12	2021-04-12	7		3
2020-12-03	4	Ndhiwa SCH	4031	1	4	5				1993-05-18	0	21	6		2012-01-06	2012-12-06	2014-11-10	13		769	2	66	156		0												13		2020-10-13	2020-10-13	2020-12-09	3		3
2020-12-03	4	Ndhiwa SCH	4032	0	4	5				1987-06-15	1	24	6		2012-02-28	2012-02-29	2012-03-28	1		324	2	50	172		0												17		2020-09-30	2020-09-30	2020-12-17	4		3
2020-12-03	4	Ndhiwa SCH	4034	0	4	5				1991-12-27	0	25	4		2017-09-09	2017-09-09	2017-09-09	13			1	60	169	21	0												13		2020-08-18	2020-08-18	2020-11-16	4		3
2020-12-03	4	Ndhiwa SCH	4035	0	4	5				1992-01-17	0	22	4		2012-03-27	2012-05-10	2014-12-07	13		575	1	64	176		0												17		2020-09-02	2020-09-02	2020-12-02	4		3
2020-12-03	4	Ndhiwa SCH	4036	1	5	5				1943-01-13	0	68	6		2011-01-13	2011-01-13	2011-04-04	1		135	2	52	161		0												1		2020-09-22	2020-09-22	2020-12-15	4		3
2020-12-03	4	Ndhiwa SCH	4037	1	4	5				1973-08-16	0	35	6		2008-08-16	2008-08-16	2008-08-18	19		582	2	60	162	22.9	0												13		2020-11-12	2020-11-12	2021-02-15	4		3
2020-12-04	4	Ndhiwa SCH	4039	1	1	5				1970-05-06	0	42	6		2010-05-06	2010-05-12	2012-10-03	12		719	2	49			0												17		2020-09-30	2020-09-30	2020-12-01	4		3
2020-12-04	4	Ndhiwa SCH	4040	1	1	5				1989-02-02	0	26	6		2011-08-08	2011-08-08	2015-02-07	13		739	1	54	158		0												13		2020-09-17	2020-09-17	2020-12-09	4		3
2020-12-04	4	Ndhiwa SCH	4042	1	4	5				1983-06-15	1	29	5		2012-03-22	2013-03-20	2013-04-29	13		105	3	46	161		0												13		2020-10-14	2020-10-14	2020-12-17	3		3
2020-12-04	4	Ndhiwa SCH	4043	1	1	5				1982-10-13	0	32	6		2012-04-20	2012-06-07	2015-08-04	13		890	2	54	168		0												13		2020-09-14	2020-09-14	2020-12-14	4		3
2020-12-04	4	Ndhiwa SCH	4044	1	4	5				1974-06-15	1	38	6		2012-08-08	2012-08-15	2012-12-13	13		340	2	49	160		0												17		2020-10-28	2020-10-28	2021-04-28	7		3
2020-11-23	3	Mbita DH	3201	1	4	5				1994-03-23	0	24	4		2018-05-25	2018-05-25	2018-05-25	13			1	52	158	21	0												13		2020-09-16	2020-09-16	2021-03-18	7		3
2020-11-26	3	Mbita DH	3253	0	7	1	1	1		2010-12-25	0	2	88	TI	2013-09-12	2013-09-12	2013-09-12	7		273	1	12	91		1	2015-05-14	2		1								3		2020-10-23	2020-10-23	2020-12-07	3		3	1	1	2014-12-16	2015-02-26	2015-04-16
2020-12-07	4	Ndhiwa SCH	4136	0	4	5				1979-06-15	0	37	6		2016-02-03	2016-02-03	2016-08-22	13			2	65	155		0												17		2020-10-08	2020-10-08	2021-01-08	4		3	0
2020-12-07	4	Ndhiwa SCH	4138	0	4	5				1964-06-15	0	52	4		2016-08-30	2016-08-30	2016-09-06	13			2	69	158	22	0												17		2020-10-06	2020-10-06	2021-01-06	4		3	0
2020-12-07	4	Ndhiwa SCH	4139	1	4	4				1987-06-15	0	29	6		2017-05-15	2017-05-15	2017-05-22	13			2	51	166		0												13		2020-08-13	2020-08-13	2020-12-10	4		3	0
2020-12-07	4	Ndhiwa SCH	4141	1	1	5				1984-06-15	1	33	2		2017-11-26	2017-12-13	2017-12-13	13			2	58	158		0							23					15		2020-11-19	2020-11-19	2021-02-18	4		3	0
2020-12-07	4	Ndhiwa SCH	4142	1	1	5				1969-06-15	0	45	6		2008-09-12	2008-09-17	2014-08-29	12			2	60	162	18	0												17		2020-09-19	2020-09-19	2020-12-09	4		3	0
2020-12-07	4	Ndhiwa SCH	4143	0	1	5				1972-06-15	0	36	6		2008-09-12	2008-09-12	2008-09-12	13			2	58	189		0												17		2020-11-23	2020-11-23	2020-02-22	4		3	0
2020-12-07	4	Ndhiwa SCH	4144	0	1	5				1949-06-15	0	60	4		2009-06-16	2009-06-16	2009-07-04	19			2	58	176		0												17		2020-10-06	2020-10-06	2021-01-06	4		3	0
2020-12-07	4	Ndhiwa SCH	4145	1	5	5				1987-06-30	0	26	6		2012-08-22	2012-08-22	2013-11-08	1			3	49	159		0												13		2020-09-21	2020-09-21	2020-12-14	4		3	0
2020-12-07	4	Ndhiwa SCH	4146	0	4	5				1980-06-15	0	34	6		2012-10-16	2012-10-16	2014-12-10	13		360	2	55	168		0												17		2020-11-24	2020-11-24	2021-02-23	4		3	0
2020-12-07	9	Rachuonyo DH	9076	0	6	2	1	1		2005-12-29	0	7	4		2013-07-02	2013-07-12	2013-08-08	8		345	3	27	134		1	2020-02-08	1 2		1	50	167				8		17		2020-11-10	2020-11-10	2020-12-09	2		3	1	1	2020-03-14	2020-04-20	2020-05-20
2020-12-07	9	Rachuonyo DH	9077	0	6	2	1	1		2005-06-15	0	9	4		2013-12-04	2013-12-06	2014-09-03	7		734	1	22	116		0												17		2020-10-14	2020-10-14	2020-12-09	3		3
2020-12-07	9	Rachuonyo DH	9078	0	6	1	1	1		2004-06-15	0	10	4		2014-04-07	2014-04-08	2014-07-02	7		86	2	28	134		0												17		2020-10-07	2020-10-07	2020-12-09	3		3
2020-12-07	9	Rachuonyo DH	9079	0	6	2	1	1		2008-06-22	0	1	4		2009-10-12	2009-11-16	2010-02-27	1		1201	3	10.6			0												9		2020-11-18	2020-11-18	2020-12-16	2		3
2020-12-07	9	Rachuonyo DH	9080	1	6	2	1	0		2004-06-15	0	9	5		2013-07-09	2013-08-28	2013-09-18	2		121	2	22.8	123		1	2016-02-24	2		2	31	137				8		15		2020-10-14	2020-10-14	2021-01-13	4		3	1	1	2016-04-13
2020-12-07	9	Rachuonyo DH	9081	0	7	1	1	0		2011-06-15	0	2	5		2013-07-22	2013-08-12	2013-08-12	2		1023	3	12	93		0												11		2020-11-11	2020-11-11	2020-12-16	2		3
2020-12-07	9	Rachuonyo DH	9082	1	6	1	99	1		2006-06-15	0	7	4		2013-04-19	2013-04-24	2014-03-19	8		401	3	16.3	107.2		0												11		2020-11-10	2020-11-10	2020-12-12	2		3
2020-12-07	9	Rachuonyo DH	9083	1	6	2	99	1		2004-04-07	0	2	2		2006-11-24	2006-11-24	2006-11-24	1		1124	1	10			0												17		2020-10-26	2020-10-26	2021-01-13	4		3
2020-12-07	9	Rachuonyo DH	9084	0	7	1	99	1		2011-12-29	0	1	5		2013-10-08	2013-10-08	2013-10-08	7		1606	1	12	96		0												11		2020-11-18	2020-11-18	2020-12-16	2		3
2020-12-07	9	Rachuonyo DH	9085	1	6	5				1999-08-31	0	14	4		2013-05-17	2013-05-22	2013-09-04	1		902	3	32	139		0												17		2020-12-03	2020-12-03	2021-01-20	2		3
2020-12-07	9	Rachuonyo DH	9086	0	6	2	99	1		2004-11-13	0	8	4		2013-06-17	2013-06-18	2013-06-18	7		212	1	26	128		1	2016-01-20	2		1	27	134.8				7		4		2020-11-11	2020-11-11	2021-02-10	4		3	1	1	2016-03-22	2016-04-20	2016-06-22
2020-12-07	9	Rachuonyo DH	9087	0	6	5				1999-06-15	0	13	4		2013-04-10	2013-04-12	2013-05-13	12		191	3	39.5	150.8		0												17		2020-11-10	2020-11-10	2020-12-09	2		3
2020-12-07	9	Rachuonyo DH	9088	0	6	5				1999-06-15	0	13	4		2013-02-27	2013-02-28	2013-06-05	12		18	2	36	151		0												4		2020-09-18	2020-09-18	2021-03-16	7		3
2020-12-08	4	Ndhiwa SCH	4147	1	6	2	1	1		2006-06-15	0	9	6		2016-02-11	2016-02-11	2016-02-11	1			1	15	106		0												17		2020-11-21	2020-11-21	2021-01-16	3		3	0
2020-12-08	4	Ndhiwa SCH	4148	1	6	2	1	0		2001-03-03	0	17	6		2018-09-19	2018-09-19	2018-09-19	13		963	1	72	169	23	0												13		2020-11-14	2020-11-14	2021-02-13	4		3	0
2020-12-08	4	Ndhiwa SCH	4149	1	6	2	1	0		2000-06-15	0	4	2		2004-10-12	2004-11-11	2005-03-06	19		336	2	48	152		1	2007-07-21	2		2	48	150			2011-08-11	19		15		2020-11-12	2020-11-12	2020-12-11	2		3	1	0	2008-02-13
2020-12-08	4	Ndhiwa SCH	4150	0	6	2	1	1		2004-06-15	0	0	2		2004-09-08	2004-09-08	2004-09-08	7			1	12	108		0												15		2020-11-14	2020-11-14	2021-02-13	4		3	0
2020-12-08	4	Ndhiwa SCH	4151	1	6	2	1	1		1999-04-04	0	9	6		2009-03-16	2009-03-16	2009-03-16	2			1	25	133		0												15		2020-11-14	2020-11-14	2021-02-13	4		3	0
2020-12-08	4	Ndhiwa SCH	4152	1	6	2	1	1		2004-06-18	0	14	6		2018-11-29	2018-11-29	2018-11-29	13		819	1	59	162		0												17		2020-11-21	2020-11-21	2020-12-11	2		3	0
2020-12-08	4	Ndhiwa SCH	4153	0	7	1	1	1		2011-06-15	0	7	4		2018-02-16	2018-10-16	2018-10-16	1			1	20			0												10		2020-12-08	2020-12-08	2021-05-13	7		3	0
2020-12-08	4	Ndhiwa SCH	4154	0	7	1	1	1		2012-06-15	0	5	2		2018-03-15	2018-03-15	2018-03-15	8			1	25	117		0												8		2020-09-23	2020-09-23	2020-12-16	3		3	0
2020-12-08	4	Ndhiwa SCH	4155	0	7	1	1	1		2015-06-15	0	0	2		2015-06-24	2015-07-01	2015-07-01	9			1	5	89		0												11		2020-10-21	2020-10-21	2020-12-16	3		3	0
2020-12-08	4	Ndhiwa SCH	4156	0	6	2	1	0		2003-06-15	0	8	4		2012-04-19	2012-04-19	2012-04-19	7			1	15	100		0												3		2020-10-24	2020-10-24	2020-12-11	3		3	0
2020-12-08	4	Ndhiwa SCH	4157	1	6	2	1	1		2003-06-15	0	5	4		2008-02-17	2008-07-23	2008-07-23	1		237	2	54	140		0												15		2020-12-01	2020-12-01	2021-02-13	4		3	0
2020-12-08	4	Ndhiwa SCH	4158	0	6	2	0	0		1996-11-15	0	7	4		2003-11-17	2003-11-17	2004-01-07	19		499	2	16	118		0												15		2020-08-15	2020-08-15	2021-02-15	7		3	0
2020-12-08	4	Ndhiwa SCH	4159	0	7	1	1	0		2012-06-15	0	0	6		2012-10-14	2012-10-14	2012-10-15	7			1	30	105		0												11		2020-10-21	2020-10-21	2020-12-16	3		3	0
2020-12-08	4	Ndhiwa SCH	4160	0	7	1	0	1		2012-11-25	0	0	2		2013-01-15	2013-01-15	2013-01-15	3			1	26	90		0												11		2020-11-24	2020-11-24	2021-01-20	3		3	0
2020-12-08	4	Ndhiwa SCH	4161	1	6	2	1	1		2009-06-15	0	0	2		2010-03-17	2010-03-17	2010-03-17	1			1	20	96		0												8		2020-11-18	2020-11-18	2021-02-13	4		3	0
2020-12-08	4	Ndhiwa SCH	4162	1	7	1	1	1		2015-01-07	0	0	2		2015-05-05	2015-05-05	2015-05-27	1			1	13	108		1	2020-07-15	2		1	15	109				9		9		2020-11-25	2020-11-25	2021-01-13	3		3	1	1	2020-08-01	2020-08-25	2020-09-24
2020-12-08	4	Ndhiwa SCH	4163	1	6	2	1	1		2007-06-15	0	6	4		2011-04-28	2012-01-31	2014-03-14	7			2	15	85		0												13		2020-10-14	2020-10-14	2021-01-05	4		3	0
2020-12-08	4	Ndhiwa SCH	4164	1	6	2	1	1		2010-02-11	0	0	2		2010-04-13	2010-04-13	2010-04-13	8			2	17	107		0												11		2020-11-25	2020-11-25	2021-01-13	3		3	0
2020-12-08	4	Ndhiwa SCH	4165	0	6	2	1	1		2008-06-15	0	3	2		2011-08-08	2011-08-08	2011-08-08	3			2	31	108		0												3		2020-10-24	2020-10-24	2020-12-15	2		3	0
2020-12-08	4	Ndhiwa SCH	4166	1	4	5				2001-06-15	0	14	2		2016-02-18	2016-02-18	2016-02-18	13			1	30	120		0												13		2020-10-21	2020-10-21	2020-12-16	3		3	0
2020-12-08	9	Rachuonyo DH	9089	0	6	2	99	1		2009-06-11	0	3	2		2012-10-01	2012-11-15	2012-11-15	7		1466	1	12	85		0												11		2020-10-21	2020-10-21	2020-12-16	3		3
2020-12-08	9	Rachuonyo DH	9090	0	6	2	1	0		2004-06-01	0	4	2		2008-11-12	2008-11-17	2009-02-14	1		695	2	18.5			1	2016-11-23	2		1	35	144.5				1		15		2020-09-30	2020-09-30	2020-12-09	4		3	1	1	2017-01-11
2020-12-08	9	Rachuonyo DH	9091	1	7	1	1	1		2012-11-11	0	0	2		2013-09-18	2013-09-27	2013-09-27	7			1	8.3	68		0												11		2020-11-24	2020-11-24	2020-12-21	2		3
2020-12-08	9	Rachuonyo DH	9092	1	6	2	99	1		2005-05-16	0	2			2007-03-05	2007-03-21	2007-06-04	1		1945	2	11			0												17		2020-11-30	2020-11-30	2021-01-25	3		3
2020-12-08	9	Rachuonyo DH	9093	1	7	1	0	1		2011-12-01	0	0	2		2012-08-01	2012-10-05	2012-10-05	7			1	6.6	66		0												3		2020-11-26	2020-11-26	2021-01-25	3		3
2020-12-08	9	Rachuonyo DH	9094	0	7	1	99	1		2012-06-12	0	1	2		2013-12-24	2013-12-27	2013-12-27	1		1682	3	7	71		0												11		2020-12-03	2020-12-03	2021-01-04	2		3
2020-12-08	9	Rachuonyo DH	9095	1	6	2	1	1		2006-07-15	0	4	2		2010-07-26	2010-07-29	2010-09-10	2		739	3	11	107		0												17		2020-11-18	2020-11-18	2021-01-20	3		3
2020-12-08	9	Rachuonyo DH	9096	1	6	2	1	1		2006-06-15	0	3	4		2009-10-07	2009-10-08	2009-12-10	1		904	2	13			1	2018-03-14	1 2		2	26	140.5			2017-08-02	9		9		2020-10-12	2020-10-12	2021-01-06	4		3	1	1	2018-06-13	2018-07-04	2018-08-01
2020-12-08	9	Rachuonyo DH	9097	1	6	2	1	1		2006-11-04	0	3	2		2009-01-29	2009-01-30	2010-06-26	1		1089	2	13			0												17		2020-11-18	2020-11-18	2020-12-16	2		3
2020-12-08	9	Rachuonyo DH	9098	0	6	2	99	1		2005-07-09	0	4	2		2008-07-31	2008-07-31	2010-01-15	1		758	3	15			0												15		2020-10-08	2020-10-08	2021-01-06	4		3
2020-12-08	9	Rachuonyo DH	9099	1	6	2	1	1		2007-06-15	0	6	2		2008-06-25	2008-06-25	2013-11-12	1		1081	1	24			0												17		2020-11-04	2020-11-04	2021-02-10	4		3
2020-12-09	9	Rachuonyo DH	9100	0	7	1	1	1		2013-12-31	0	0	4		2014-08-29	2014-09-01	2014-09-08	7		649	3	10	79		0												11		2020-12-01	2020-09-30	2021-03-03	4		3
2020-12-09	9	Rachuonyo DH	9101	1	7	1	99	1		2014-09-14	0	0	2		2015-03-13	2015-04-29	2015-04-29	9		1010	1	14	93		1	2018-02-07	2		1	14	100				9		11		2020-12-02	2020-12-02	2021-02-24	3		3	1	1	2018-05-03	2018-05-16	2018-06-06
2020-12-09	9	Rachuonyo DH	9102	0	7	1	1	1		2011-11-21	0	2	4		2014-01-29	2014-02-03	2014-02-03	7		950	1	12	85		0												11		2020-12-03	2020-12-03	2021-03-04	4		3
2020-12-09	9	Rachuonyo DH	9103	0	7	1	1	1		2013-11-30	0	0	2		2014-07-31	2014-08-04	2014-08-18	9		595	1	9.5	84		0												11		2020-10-21	2020-10-21	2020-12-16	3		3
2020-12-09	9	Rachuonyo DH	9104	1	6	2	0	1		2010-06-15	0	4	4		2014-06-27	2014-06-27	2014-09-15	7		1373	3	15	100		0												11		2020-10-28	2020-10-28	2021-01-20	4		3
2020-12-09	9	Rachuonyo DH	9105	1	6	5				2000-04-20	0	14	4		2014-11-28	2014-12-01	2014-12-15	13		451	1	50	157	20.3	0												15		2020-11-04	2020-11-04	2021-01-13	4		3
2020-12-09	9	Rachuonyo DH	9106	1	6	2	1	0		2003-06-15	0	13	4		2013-04-20	2013-05-08	2016-06-15	13		460	1	52	153.5		0												13		2020-04-08	2020-04-08	2020-05-08	2		3
2020-12-09	9	Rachuonyo DH	9107	1	6	2	99	1		2002-06-15	0	12	3		2013-06-26	2013-07-03	2014-10-22	13		399	1	50	168		0												17		2020-11-26	2020-11-26	2021-02-27	3		3
2020-12-09	9	Rachuonyo DH	9108	1	6	2	1	1		2009-12-23	0	0	2		2010-08-23	2010-08-25	2010-08-25			7	3	7.8			0												11		2020-12-07	2020-12-07	2021-01-06	2		3
2020-12-09	9	Rachuonyo DH	9109	0	6	2	1	1		2004-11-26	0	10	4		2008-09-08	2008-09-08	2014-11-26	8			2				0												8		2019-08-24	2019-08-24	2019-09-04	2		3
2020-12-09	9	Rachuonyo DH	9110	0	6	2	1	1		2010-06-15	0	4	4		2014-06-09	2014-06-11	2014-09-03	7		833	3	11	83		1	2017-04-19	2		3	18	112				7		3		2020-11-25	2020-11-25	2021-01-27	3		3	1	1	2017-05-31	2017-07-05	2017-09-06
2020-12-09	9	Rachuonyo DH	9111	0	6	2	1	1		2010-06-15	0	4	5		2014-08-11	2014-08-11	2014-08-27	7		635	2	16	96.5		0												11		2020-12-07	2020-12-07	2021-02-03	3		3
2020-12-10	9	Rachuonyo DH	9112	1	7	1	99	1		2015-04-13	0	0	5		2015-06-22	2015-06-23	2015-06-23	9		815	1	4.3	54		0												9		2020-11-05	2020-11-05	2021-01-27	3		3
2020-12-10	9	Rachuonyo DH	9113	1	6	2	1	1		2003-06-15	0	13	4		2015-05-22	2015-05-22	2016-08-24	13		562	1	43	151.8		0												17		2020-11-04	2020-11-04	2021-01-13	3		3
2020-12-10	9	Rachuonyo DH	9114	0	7	1	99	1		2013-11-30	0	0	2		2014-07-31	2014-08-04	2014-08-18	9		595	1	9.5	84		0												11		2020-10-21	2020-10-21	2020-12-16	3		3
2020-12-10	9	Rachuonyo DH	9115	1	6	1	1	1		2003-07-15	0	13	4		2016-04-22	2016-04-22	2016-09-23	13		729	1	52	164	36.7	0												17		2020-12-09	2020-12-09	2021-03-10	4		3
2020-12-10	9	Rachuonyo DH	9116	1	7	1	99	1		2014-04-12	0	1	4		2015-09-16	2015-09-21	2015-09-21	9		3342	1	14	85		0												6		2020-12-02	2020-12-02	2021-01-20	3		3
2020-12-10	9	Rachuonyo DH	9117	0	7	1	99	1		2011-12-13	0	4	2		2016-02-15	2016-02-17	2016-02-17	8		129	4	11.5	93		0												11		2020-11-18	2020-11-18	2020-12-16	2		3
2020-12-10	9	Rachuonyo DH	9118	0	4	5				1969-03-15	0	42	4		2009-04-10	2011-11-04	2011-11-04	1		189	1				0												15		2020-12-07	2020-12-07	2021-03-05	4		3
2020-12-10	9	Rachuonyo DH	9119	1	4	5				1992-05-04	0	25			2017-12-05	2017-12-05	2017-12-05	13			1				0												16		2020-06-17	2020-06-17	2020-09-09	4		3
2020-12-10	9	Rachuonyo DH	9120	1	4	5				1949-11-27	0	57	4		2006-11-10	2006-11-10	2006-11-27	19		74	3	54			0												17		2020-12-09	2020-12-09	2021-03-11	4		3
2020-12-10	9	Rachuonyo DH	9121	1	1	5				1985-07-27	0	25	5		2010-04-28	2010-04-28	2010-08-24	1		98	2				0												17		2020-11-24	2020-11-24	2021-05-24	7		3
2020-12-10	9	Rachuonyo DH	9122	1	4	5				1984-11-15	0	27			2007-12-04	2007-12-04	2011-12-11	13		423	1				0												17		2020-11-23	2020-11-23	2020-12-21	2		3
2020-12-10	9	Rachuonyo DH	9123	1	5	5				1979-06-15	0	30	4		2007-07-23	2007-07-23	2009-11-23	19		94	3	48			0												17		2020-07-03	2020-07-03	2021-01-29	7		3
2020-12-07	4	Ndhiwa SCH	4045	1	1	5				1982-07-21	0	25			2008-06-15	2008-06-15	2008-06-15	19		601	2				0												13		2020-10-13	2020-10-13	2021-01-14	4		3
2020-12-07	4	Ndhiwa SCH	4046	0	4	5				1946-06-15	1	66	6		2012-09-26	2012-09-26	2012-11-08	13		150	2	62	179		0												17		2020-11-04	2020-11-04	2021-02-04	4		3
2020-12-07	4	Ndhiwa SCH	4047	0	4	5				1978-06-15	1	38	6		2016-07-25	2016-07-25	2016-08-22	13			1	68	161	21	0												17		2020-11-17	2020-11-17	2021-02-15	4		3
2020-12-07	4	Ndhiwa SCH	4048	0	4	5				1973-06-15	1	42	4		2016-03-19	2016-03-22	2016-04-19	13		278	1	69	172	23.2	0												17		2020-10-13	2020-10-13	2021-01-14	4		3
2020-12-07	4	Ndhiwa SCH	4049	1	5	5				1978-06-15	1	31	6		2009-07-28	2009-07-28	2009-08-12	1			3	69	161	23.14	0												1		2020-09-02	2020-09-02	2020-12-03	4		3
2020-12-07	4	Ndhiwa SCH	4050	0	4	5				1992-01-17	0	22	6		2012-03-27	2012-05-10	2014-12-07	13		398	1	64	176		0												17		2020-09-02	2020-09-02	2020-12-02	4		3
2020-12-07	4	Ndhiwa SCH	4051	0	4	5				1967-06-14	1	44	6		2011-08-23	2011-08-23	2011-09-27	1		197	2	70	172		0												17		2020-12-01	2020-12-01	2021-03-02	4		3
2020-12-07	4	Ndhiwa SCH	4052	1	4	5				1986-06-15	1	24	6		2010-11-11	2010-11-11	2010-11-11	1			2	62	154		0												15		2020-04-16	2020-04-16	2020-05-26	2		3
2020-12-07	4	Ndhiwa SCH	4053	0	4	5				1973-08-07	0	35	6		2008-08-08	2008-08-08	2008-10-28	19		370	3	60			0												1		2020-12-03	2020-12-03	2021-03-03	4		3
2020-12-07	4	Ndhiwa SCH	4054	0	4	5				1972-06-15	1	36	6		2009-01-27	2009-01-27	2009-02-10	19		13	3	60			0												17		2020-11-30	2020-11-30	2021-03-01	4		3
2020-12-08	4	Ndhiwa SCH	4055	1	4	5				1968-02-04	0	48	6		2016-01-04	2016-02-15	2016-02-16	13		484	2	59	173	19.9	0												13		2020-11-20	2020-11-20	2021-02-03	4		3
2020-12-08	4	Ndhiwa SCH	4056	1	4	5				2005-05-28	0	6	6		2011-03-15	2011-03-15	2011-07-22	1		559	1	12			0												15		2020-10-01	2020-10-01	2020-12-03	3		3
2020-12-08	4	Ndhiwa SCH	4057	0	6	5				2013-11-25	0	2	6		2016-08-23	2016-08-23	2016-08-23	8			1				0												8		2020-11-02	2020-11-02	2020-12-16	2		3
2020-12-08	4	Ndhiwa SCH	4058	1	6	2	1	0		2007-06-17	0	5	6		2008-08-27	2012-12-05	2013-06-04	1		615	2				0												9		2020-11-14	2020-11-14	2021-02-14	4		3
2020-12-08	4	Ndhiwa SCH	4060	0	7	1	1	1		2002-05-24	0	8	6		2010-04-17	2010-05-24	2010-07-07	1			2	19			0												17		2020-10-17	2020-10-17	2020-12-11	3		3
2020-12-08	4	Ndhiwa SCH	4061	1	6	2	1	1		2005-11-01	0	8	2		2013-11-01	2014-09-02	2014-10-28	8			2	27			0												15		2020-11-11	2020-11-11	2021-02-11	4		3
2020-12-08	4	Ndhiwa SCH	4063	1	6	2	1	1		2007-11-16	0	1	6		2008-09-18	2008-09-18	2009-03-10	19		1062	2	11			0												9		2020-11-21	2020-11-21	2021-01-16	3		3
2020-12-08	4	Ndhiwa SCH	4065	0	6	2	1	0		2007-06-15	1	4	6		2011-06-17	2011-06-17	2011-06-17	1		695	1				0												1		2020-10-17	2020-10-17	2020-12-11	3		3
2020-12-08	4	Ndhiwa SCH	4066	0	6	2	1	1		2009-06-15	0	1	2		2010-02-15	2010-02-15	2010-12-17	1		495	3	11			0												8		2020-11-18	2020-11-18	2021-02-18	4		3
2020-12-09	4	Ndhiwa SCH	4067	1	4	5				1997-06-15	1	12	6		2010-01-18	2010-01-18	2010-01-18	14			3	50	161		0												13		2020-11-09	2020-11-09	2021-02-09	4		3
2020-12-09	4	Ndhiwa SCH	4068	1	6	2	1	0		2003-08-04	0	1	88	TI	2003-08-04	2003-08-04	2004-10-07	19		200	3	55	159		0												17		2020-09-08	2020-09-08	2021-01-11	5		3
2020-12-09	4	Ndhiwa SCH	4069	1	6	5				1999-06-16	1	9	5		2009-01-16	2009-01-30	2009-03-12	19		1191	2	26			0												13		2020-11-13	2020-11-13	2021-02-13	4		3
2020-12-09	4	Ndhiwa SCH	4070	0	6	2	1	1		2003-04-20	0	8	6		2009-06-11	2009-06-11	2011-04-28	1		299	3	18			0												15		2020-10-19	2020-10-19	2020-12-11	3		3
2020-12-09	4	Ndhiwa SCH	4071	0	6	2	1	1		2009-06-15	1	6	6		2015-07-30	2015-07-30	2015-07-30	9			2				0												9		2019-08-21	2019-08-21	2019-09-25	2		3
2020-12-09	4	Ndhiwa SCH	4072	0	6	5				1999-07-15	1	4	88	TI	2003-12-19	2003-12-19	2004-02-11	1		213	3	8	83		0												15		2020-09-30	2020-09-30	2020-12-11	4		3
2020-12-09	4	Ndhiwa SCH	4074	0	6	2	1	0		2009-03-20	0	1	2		2010-03-20	2010-09-23	2010-09-23	1		1990	2	4			0												11		2020-11-18	2020-11-18	2021-01-16	3		3
2020-12-09	4	Ndhiwa SCH	4075	0	6	2	1	0		2006-06-15	1	7	2		2013-04-10	2013-04-10	2014-05-22	1		601	2	25			0												12		2020-10-24	2020-10-24	2020-12-11	3		3
2020-12-09	4	Ndhiwa SCH	4076	0	7	1	1	1		2012-08-10	0	0	2		2012-11-07	2012-11-07	2012-12-05	9		734	2	6			0												9		2020-11-26	2020-11-26	2021-01-13	3		3
2020-12-10	4	Ndhiwa SCH	4077	0	7	1	1	1		2011-06-15	1	0	2		2011-07-01	2011-07-01	2011-11-09	1			2	10			0												11		2020-11-25	2020-11-25	2021-01-20	3		3
2020-12-10	4	Ndhiwa SCH	4078	1	7	1	1	1		2012-05-14	0	1	2		2013-03-06	2013-03-06	2013-05-14	9		165	2	6.4			0												9		2020-10-14	2020-10-14	2020-12-16	3		3
2020-12-10	4	Ndhiwa SCH	4080	0	7	1	0	1		2015-10-30	0	0	2		2016-07-17	2016-07-17	2016-07-20	9			1	8			0												9		2020-10-02	2020-10-02	2020-12-16	3		3
2020-12-10	4	Ndhiwa SCH	4081	0	7	1	1	1		2015-04-04	0	1	2		2016-01-26	2016-08-17	2016-08-17	9			1	10.2	62.5		0												9		2020-11-25	2020-11-25	2021-01-13	3		3
2020-12-10	4	Ndhiwa SCH	4086	0	6	2	1	1		2002-09-10	0	9	6		2010-01-22	2010-01-22	2012-03-23	7		35	3				0												15		2020-10-24	2020-10-24	2020-12-11	3		3
2020-12-11	9	Rachuonyo DH	9124	0	4	5				1961-06-13	0	47	4		2008-11-22	2009-01-30	2009-02-15	13		128	1	75			0												17		2020-07-15	2020-07-15	2021-01-12	7		3
2020-12-11	9	Rachuonyo DH	9125	1	4	5				1992-06-15	0	23	4		2016-01-22	2016-01-22	2016-01-22	13		120	3				0												17		2020-11-03	2020-11-03	2021-01-04	3		2
2020-12-11	9	Rachuonyo DH	9126	1	4	5				1983-06-15	0	32	4		2013-11-04	2014-05-16	2015-10-12	13		499	2	54	163	20.3	0												17		2020-10-30	2020-10-30	2021-01-28	4		3
2020-12-11	9	Rachuonyo DH	9127	0	4	5				1961-06-15	0	46			2005-06-15	2005-06-15	2007-10-17	19		410	3				0												17		2020-10-08	2020-10-08	2021-01-07	4		3
2020-12-11	9	Rachuonyo DH	9128	1	5	5				1964-06-15	0	43	4		2006-12-13	2007-06-15	2007-07-14	1		111	4	43	155		0												17		2020-08-13	2020-08-13	2021-02-11	7		3
2020-12-11	9	Rachuonyo DH	9129	0	4	5				1956-12-26	0	49	4		2004-01-20	2004-01-20	2006-08-07	13		248	3	65	171		0												17		2020-10-26	2020-10-26	2021-01-25	4		3
2020-12-11	9	Rachuonyo DH	9130	1	4	5				1972-06-15	0	35	4		2006-02-01	2006-06-15	2007-06-15	17		101	3	42			0												17		2020-11-12	2020-11-12	2020-12-15	2		3
2020-12-11	9	Rachuonyo DH	9131	1	4	5				1978-04-28	0	36	4		2013-10-03	2013-10-08	2015-03-10	13		479	1	60	177	19	0												13		2020-12-03	2020-12-03	2021-01-28	3		3
2020-12-11	9	Rachuonyo DH	9132	0	4	5				1996-05-22	0	19	4		2015-06-15	2015-06-15	2015-06-15	13		752	1				0												17		2020-11-23	2020-11-23	2021-02-23	5		3
2020-12-09	4	Ndhiwa SCH	4168	0	6	2	1	1		2004-06-15	0	0	2		2005-03-02	2005-03-02	2005-03-03	1			2	10	88		0												15		2020-10-17	2020-10-17	2020-12-11	3		3	0
2020-12-09	4	Ndhiwa SCH	4170	0	6	2	1	1		2006-06-15	0	1	2		2006-11-27	2006-11-27	2008-03-20	19		348	2	9	88		0												17		2020-11-30	2020-11-30	2021-01-17	3		3	0
2020-12-09	4	Ndhiwa SCH	4171	1	7	1	1	1		2012-08-08	0	2	2		2015-06-15	2015-06-15	2015-06-15	9			1	9	76		0												9		2020-09-23	2020-09-23	2020-10-21	2		3	0
2020-12-09	4	Ndhiwa SCH	4172	1	6	1	1	1		2013-01-08	0	2	2		2015-05-14	2015-05-15	2015-05-15	8		920	1	15	108		0												8		2020-10-14	2020-10-14	2020-12-16	3		3	0
2020-12-09	4	Ndhiwa SCH	4173	1	6	1	1	1		2014-06-15	0	1	6		2015-06-19	2015-06-19	2015-08-04	9			1	7	95		0												13		2020-10-14	2020-10-14	2020-12-16	3		3	0
2020-12-09	4	Ndhiwa SCH	4174	1	7	1	0	1		2015-06-15	0	0	2		2016-03-10	2016-03-10	2016-03-10	9			1	9	100		0												9		2020-10-14	2020-10-14	2020-12-16	3		3	0
2020-12-09	4	Ndhiwa SCH	4175	1	6	2	0	1		1999-06-15	0	16	2		1999-06-15	2016-04-01	2016-04-01	13			1	54	171		0												4		2020-10-06	2020-10-06	2020-12-11	3		3	0
2020-12-09	4	Ndhiwa SCH	4176	1	7	1	1	1		2014-06-15	0	1	2		2016-05-10	2016-05-10	2016-05-31	9			1	9	100		0												8		2020-10-11	2020-10-11	2020-12-16	3		3	0
2020-12-09	4	Ndhiwa SCH	4177	0	6	2	1	1		2003-04-15	0	8	4		2011-02-22	2011-02-22	2011-07-05	2			2	17	120		0												15		2020-08-22	2020-08-22	2020-09-26	2		3	0
2020-12-09	4	Ndhiwa SCH	4178	0	4	1	1	1		2011-06-23	0	1	2		2012-04-27	2012-06-12	2012-06-26	1			1	10	75		0												9		2020-10-21	2020-10-21	2021-01-16	3		3	0
2020-12-09	4	Ndhiwa SCH	4179	1	7	1	1	1		2011-03-01	0	0	2		2011-12-26	2011-12-26	2011-12-26	1			1	7	89		0												9		2020-10-14	2020-10-14	2020-12-16	2		3	0
2020-12-09	4	Ndhiwa SCH	4180	0	6	1	1	1		2011-08-12	0	3	2		2015-06-12	2015-06-12	2015-06-12	9			1	12			0												9		2020-10-14	2020-10-14	2020-12-16	3		3	0
2020-12-09	4	Ndhiwa SCH	4181	1	6	2	1	0		2009-05-11	0	2	2		2011-07-21	2011-07-21	2011-08-03	1			1	13	107		0												8		2020-10-17	2020-10-17	2020-12-11	2		3	0
2020-12-09	4	Ndhiwa SCH	4182	1	6	2	1	1		2010-10-21	0	3	6		2014-01-01	2014-01-01	2014-01-01	1			1	14	114		0												17		2020-10-21	2020-10-21	2020-11-19	2		3	0
2020-12-11	1	Homa Bay CTRH	1216	1	1	5				1971-03-12	0	38	5		2008-03-12	2008-03-12	2010-02-10	19		366	3	58			0												17		2020-10-22	2020-10-22	2021-01-28	4		3
2020-12-11	1	Homa Bay CTRH	1217	0	4	5				1969-12-14	0	37	5		2005-12-14	2005-12-14	2007-01-31	19		328	3	63	173		0												17		2020-10-14	2020-10-14	2020-12-14	3		3
2020-12-11	1	Homa Bay CTRH	1218	0	4	5				1970-01-26	0	34	6		2004-02-02	2004-02-02	2004-06-03	19		213	3	60	177		0												17		2020-11-03	2020-11-03	2021-02-15	4		3
2020-12-11	1	Homa Bay CTRH	1219	1	4	5				1975-11-04	0	34	6		2009-11-04	2009-11-04	2010-04-20	19		108	1	58	159		0												17		2020-07-29	2020-07-29	2020-11-24	4		3
2020-12-11	1	Homa Bay CTRH	1221	1	5	5				1978-03-01	0	26	6		2004-03-03	2004-03-04	2004-06-08	19		209	3	55	161		0												13		2020-10-26	2020-10-26	2020-12-08	3		3
2020-12-11	1	Homa Bay CTRH	1222	1	1	5				1968-04-02	0	39	6		2007-04-03	2007-04-04	2007-05-02	19		297	3	46			0												17		2020-11-10	2020-11-10	2021-05-25	7		3
2020-12-11	1	Homa Bay CTRH	1223	0	4	5				1971-07-21	0	43	3		2005-07-21	2005-07-21	2015-06-22	2		161	4	50			0												17		2020-10-05	2020-10-05	2021-04-13	7		3
2020-12-14	1	Homa Bay CTRH	1224	0	4	5				1964-03-19	0	43	3		2007-03-20	2007-03-20	2007-04-03	19		43	4	62	177.5		0												17		2020-07-20	2020-07-20	2021-01-26	7		3
2020-12-14	1	Homa Bay CTRH	1225	1	5	5				1977-09-20	0	29	5		2005-09-20	2005-09-20	2007-02-14	19		367	3	46	154		0												17		2020-07-16	2020-06-16	2020-12-21	6		3
2020-12-14	1	Homa Bay CTRH	1226	0	4	5				1960-03-13	0	47	6		2007-03-14	2007-03-14	2007-04-10	19		5	3	49	170		0												17		2020-09-29	2020-09-29	2021-04-06	7		3
2020-12-14	1	Homa Bay CTRH	1228	0	1	5				1964-05-21	0	40	6		2004-05-26	2004-05-26	2004-08-23	19		466	4	64	159		0												17		2020-08-26	2020-08-26	2020-11-24	4		3
2020-12-14	1	Homa Bay CTRH	1229	1	2	5				1980-05-27	0	25	4		2004-05-27	2004-05-28	2006-05-03	19		271	3	41	163		0												17		2020-09-23	2020-09-23	2020-12-08	4		3
2020-12-14	1	Homa Bay CTRH	1230	1	1	5				1971-05-31	0	38	6		2006-05-31	2006-05-31	2009-07-13	19		535	2	50	167		0												8		2020-10-14	2020-10-14	2020-11-17	2		3
2020-12-14	1	Homa Bay CTRH	1231	1	6	5				1974-11-21	0	35	6		2009-11-21	2009-11-21	2010-01-01	19		219	4	50.5	162		0												17		2020-09-07	2020-09-07	2020-12-02	4		3
2020-12-14	1	Homa Bay CTRH	1232	1	1	5				1977-11-11	0	32	6		2006-12-15	2009-11-11	2009-11-11	3		161	2	47	164		0												3		2020-10-12	2020-10-12	2021-01-12	4		3
2020-12-14	1	Homa Bay CTRH	1234	1	1	5				1969-06-15	1	40	88	TI	2009-06-23	2009-08-31	2009-09-07	19		205	2	59	168		0												17		2020-08-31	2020-08-31	2020-11-25	4		3
2020-12-15	9	Rachuonyo DH	9133	1	4	5				1981-06-15	0	31	4		2012-07-10	2012-07-10	2012-07-20	1			2				1		2		2	45	161	17.3		2017-04-25	15		15		2020-12-09	2020-12-09	2021-01-13	2		1	1	1	2019-11-20	2019-12-18	2020-01-15
2020-12-15	9	Rachuonyo DH	9134	1	4	5				1952-06-15	0	55	4		2007-10-10	2007-10-18	2008-04-15	1		202	3	63	161	25	0												17		2020-09-16	2020-09-16	2020-12-15	4		3
2020-12-15	9	Rachuonyo DH	9135	1	4	5				1957-06-15	0	49			2005-09-03	2005-10-14	2006-09-05	19		296	3	70			0												17		2020-11-09	2020-11-09	2021-02-09	4		3
2020-12-15	9	Rachuonyo DH	9136	0	4	5				1973-06-15	0	32	4		2005-04-19	2005-04-19	2005-11-14	19		230	3	52			0												17		2019-08-27	2019-08-27	2019-11-20	2		3
2020-12-15	9	Rachuonyo DH	9137	1	5	5				1959-02-18	0	47	4		2006-09-30	2006-09-30	2006-10-31	19		146	3	45			0												17		2020-10-26	2020-10-26	2021-01-25	4		3
2020-12-15	9	Rachuonyo DH	9138	1	4	5				1961-06-15	0	46	4		2007-05-17	2007-05-21	2007-08-14	19		191	2	48	165	17.6	0												17		2020-09-22	2020-09-22	2020-10-22	2		3
2020-12-15	9	Rachuonyo DH	9139	1	4	5				1962-06-15	0	44	4		2006-09-20	2006-10-26	2006-10-26	12		226	1				0												17		2020-07-28	2020-07-28	2021-01-25	7		3
2020-12-15	9	Rachuonyo DH	9140	1	5	5				1965-06-15	0	39	4		2005-05-15	2005-05-15	2005-05-30	19		214	3	45			0												17		2020-11-10	2020-11-10	2021-05-10	7		3
2020-12-15	9	Rachuonyo DH	9141	1	4	5				1977-12-11	0	29	4		2007-06-08	2007-06-12	2007-10-12	1		202	1	68	174	23	0												17		2020-12-10	2020-12-10	2021-03-11	4		3
2020-12-15	9	Rachuonyo DH	9142	1	4	5				1978-06-15	0	28	2		2006-12-13	2007-03-12	2007-04-16	19		200	1	78.5			0												17		2020-10-16	2020-10-16	2021-01-15	4		3
2020-12-16	9	Rachuonyo DH	9143	1	4	5				1978-09-28	0	27	2		2005-03-01	2005-04-04	2006-05-15	19		652	3	50			1	2016-02-18	2		3	48	154	20			12		4		2020-12-10	2020-12-10	2021-06-08	7		3	1	1	2016-06-16
2020-12-16	9	Rachuonyo DH	9144	0	4	5				1952-06-15	0	51	4		2003-10-15	2003-10-15	2003-10-15	12		220	3				0												17		2020-10-06	2020-10-06	2021-01-05	4		3
2020-12-16	9	Rachuonyo DH	9145	0	4	5				1965-06-15	0	38	4		2003-10-15	2003-10-15	2003-10-15	19		160	1	75			0												17		2020-11-13	2020-11-13	2021-01-12	4		3
2020-12-16	9	Rachuonyo DH	9146	0	4	5				1962-06-15	0	42	4		2004-08-24	2004-08-24	2004-10-10	12		131	3	54	171		0												17		2020-12-04	2020-12-04	2021-03-04	4		3
2020-12-16	9	Rachuonyo DH	9147	1	4	5				1983-06-15	0	27			2011-03-04	2011-03-08	2011-04-18	12		139	3				1	2016-07-28	2		3	55	153	23.3			13		10		2020-08-28	2020-08-28	2021-02-22	7		3	1	1	2016-09-26	2016-10-24	2016-11-21
2020-12-16	9	Rachuonyo DH	9148	1	4	5				1960-06-15	0	46			2006-12-18	2006-12-18	2006-12-18	19		445	3	43			0												17		2020-11-12	2020-11-12	2021-01-12	3		3
2020-12-16	9	Rachuonyo DH	9149	0	5	5				1950-06-15	0	57	4		2007-05-22	2007-05-29	2007-08-23	1		127	2	67	179	20.6	0												11		2020-11-23	2020-11-23	2021-02-22	4		3
2020-12-16	9	Rachuonyo DH	9150	0	6	5				1976-06-15	0	31	4		2007-01-09	2007-08-15	2007-08-15	1		469	1	77	172		0												17		2020-11-20	2020-11-20	2021-01-19	3		3
2020-12-16	9	Rachuonyo DH	9151	1	4	5				1974-07-13	0	38	4		2006-09-29	2006-10-11	2012-12-19	1		885	1	59	171	20.1	0												17		2020-11-26	2020-11-26	2021-02-25	4		3
2020-12-16	9	Rachuonyo DH	9152	1	4	5				1976-06-15	0	30	4		2006-12-20	2006-12-29	2006-12-29	19		76	3	50			0												15		2020-12-10	2020-12-10	2021-06-08	7		3
2020-12-01	4	Ndhiwa SCH	4007	0	1	5				1981-06-15	1	35	6		2017-04-24	2017-04-24	2017-04-24	13			2	57	167		0												13		2019-02-12	2019-02-12	2019-03-26	2		3
2020-12-01	4	Ndhiwa SCH	4008	0	4	5				1984-12-30	0	31	4		2016-05-10	2016-05-10	2016-05-10	13		37	1	64	169		1	2018-07-13	2		3	66	172						4		2020-11-10	2020-11-10	2020-12-11	2		3	1	1	2018-06-26	2018-07-13	2018-09-13
2020-12-04	4	Ndhiwa SCH	4038	1	4	5				1989-04-20	0	24	6		2013-10-11	2013-10-11	2013-10-11	13			1	61	160		0												13		2019-07-29	2019-07-29	2019-08-26	2		3
2020-12-04	4	Ndhiwa SCH	4041	1	5	5				1969-06-15	1	43	6		2012-02-20	2012-02-20	2013-04-03	12		434	2	70	172		1	2017-05-29	2		2	75	172	25.5					4		2020-11-09	2020-11-09	2021-03-09	5		3	1	1	2017-02-28	2017-03-30	2017-06-28
2020-12-08	4	Ndhiwa SCH	4059	1	6	2	1	1		2002-06-15	1	12	6		2006-07-20	2006-07-20	2015-01-07	1		576	2	31	140		1	2017-06-23	2		2	40	147						4		2020-10-24	2020-10-24	2020-12-11	3		3	1	1	2016-12-06	2017-01-17	2017-02-08
2020-12-08	4	Ndhiwa SCH	4062	1	6	2	1	1		2003-10-15	0	7	6		2009-10-15	2009-10-15	2011-07-01	1		625	3	20			1	2016-01-05	2		3	37	147						15		2020-10-24	2020-10-24	2020-12-11	3		3	1	1	2015-06-24	2015-07-22	2015-08-19
2020-12-08	4	Ndhiwa SCH	4064	1	7	1	0	1		2018-06-15	1	0	2		2019-02-17	2019-02-17	2019-02-17	13			2				0												13		2019-08-01	2019-08-01	2019-08-28	2		3
2020-12-09	4	Ndhiwa SCH	4073	1	6	2	1	1		2006-04-19	0	7	6		2013-07-03	2013-07-03	2013-09-17	1		1129	2	20			1	2018-10-13	2		2	45	150			2018-09-15	15		15		2020-10-24	2020-10-24	2020-12-11	3		3	1	1	2018-09-15	2018-09-27	2018-10-13
2020-12-10	4	Ndhiwa SCH	4079	0	6	2	1	1		2007-06-15	1	9	6		2016-07-18	2016-07-18	2016-07-18	1		1582	1	25	127		1	2017-03-03	2		1	25	127						8		2020-10-17	2020-10-17	2020-12-11	3		3	1	0	2017-05-31	2017-07-28
2020-12-10	4	Ndhiwa SCH	4082	0	6	2	1	1		2008-12-12	0	7	4		2016-09-29	2016-09-29	2016-09-29	8		655	1	20	117		1	2017-12-13	2		1	26	123						3		2020-10-24	2020-10-24	2020-12-11	3		3	1	1	2017-06-23	2017-07-29	2017-09-28
2020-12-10	4	Ndhiwa SCH	4083	0	7	1	1	1		2016-05-31	0	0	6		2016-07-15	2016-07-15	2016-07-15	9		1930	1	7.4			1	2018-11-01	2		1	14	87			2017-01-18	9		9		2020-11-25	2020-11-25	2021-01-20	3		3	1	1	2019-03-20	2019-04-17	2019-06-10
2020-12-10	4	Ndhiwa SCH	4084	0	6	2	1	0		2006-01-15	0	7	6		2006-06-15	2006-06-15	2013-03-15	7			1	26			1	2015-11-17	2		2	35							15		2020-11-21	2020-11-21	2021-01-16	3		3	1	1	2015-12-14	2016-03-13	2016-07-12
2020-12-10	4	Ndhiwa SCH	4085	1	6	2	1	1		2003-06-15	1	14	6		2017-11-28	2017-11-28	2017-12-18	13		124	1	40	145	19	1	2018-11-17	2		1	43	150						15		2020-10-24	2020-10-24	2020-12-12	3		3	1	1	2018-07-20	2018-08-18	2018-10-13
2020-12-10	4	Ndhiwa SCH	4087	1	6	2	1	1		2010-10-07	0	0	2		2011-08-05	2011-08-05	2011-08-05	1		675	1	8			0												9		2020-11-18	2020-11-18	2021-01-13	3		3
2020-12-10	4	Ndhiwa SCH	4088	0	6	2	1	1		2001-12-04	0	9	6		2011-07-01	2011-07-01	2011-07-29	1		355	2	27			1	2015-12-09	2		2	37				2013-12-04	12		9		2020-11-14	2020-11-14	2021-02-14	4		3	1	1	2015-09-02	2015-12-09	2016-02-04
2020-12-15	4	Ndhiwa SCH	4089	0	7	1	1	1		2011-09-13	0	0	2		2011-10-04	2011-11-01	2011-11-01	3		1408	1	4.5			1	2017-12-04	2		1	18				2016-05-10	9		11		2020-11-24	2020-11-24	2021-01-20	3		3	1	1	2017-09-05	2017-10-05	2017-11-07
2020-12-15	4	Ndhiwa SCH	4090	0	6	2	1	1		2002-07-26	0	9	6		2011-03-25	2011-03-25	2011-08-11	1		485	2	45			1	2017-06-29	2		2	52	155						15		2020-11-21	2020-11-21	2020-12-11	1		3	1	1	2017-03-28	2017-04-27	2017-05-26
2020-12-15	4	Ndhiwa SCH	4091	1	4	5				1990-06-15	1	16	6		2006-06-24	2006-06-26	2006-07-12	19		858	2	66	165		0												13		2020-11-04	2020-11-04	2021-02-04	4		3
2020-12-15	4	Ndhiwa SCH	4092	1	1	5				1963-06-02	0	44	6		2007-06-02	2007-06-02	2007-09-18	19		578	2	55	137	29.3	0												1		2020-11-30	2020-11-30	2021-03-01	4		3
2020-12-15	4	Ndhiwa SCH	4093	0	1	5				1952-06-02	0	56	6		2009-03-05	2009-03-05	2009-03-19	19		148	2	49	174		0												17		2020-05-04	2020-05-04	2020-11-02	7		3
2020-12-15	4	Ndhiwa SCH	4094	1	5	5				1985-09-17	0	29	6		2010-09-22	2010-09-22	2015-01-14	13		459	3	59	163		0												13		2020-10-05	2020-10-05	2021-04-05	7		3
2020-12-15	4	Ndhiwa SCH	4095	0	1	5				1960-05-06	0	50	6		2010-12-27	2010-12-28	2011-02-16	2		517	2	55	180		0												2		2020-09-21	2020-09-21	2020-12-12	4		3
2020-12-15	4	Ndhiwa SCH	4096	1	4	5				1977-06-15	1	36	6		2010-12-31	2011-01-07	2013-11-20	1		532	3	60	162		1	2016-10-19	2		1	60	162						15		2020-09-29	2020-09-29	2021-01-28	4		3	1	1	2017-01-23	2017-02-28	2017-03-30
2020-12-15	4	Ndhiwa SCH	4097	1	1	5				1980-06-15	1	27	6		2008-02-25	2008-02-25	2008-03-07	19		771	2	60	159	23	1	2018-02-28	2		2	65	160	21.7					4		2020-09-22	2020-09-22	2021-03-22	7		3	1	1	2017-09-06	2017-10-09	2018-01-29
2020-12-15	4	Ndhiwa SCH	4098	1	4	5				1982-06-15	1	26	6		2004-05-03	2004-05-03	2008-11-06	1		543	2	68			0												17		2020-11-04	2020-11-04	2021-02-04	4		3
2020-12-15	4	Ndhiwa SCH	4099	1	5	5				1963-06-19	0	46	6		2008-05-14	2008-07-27	2009-07-08	19		240	2	55	162		0												17		2020-11-30	2020-11-30	2021-05-22	7		3
2020-12-15	4	Ndhiwa SCH	4100	1	5	5				1974-01-30	0	38	6		2009-08-03	2009-08-03	2012-05-14	1		869	3	62	171	24.3	0												1		2020-09-22	2020-09-22	2021-03-22	7		3
2020-12-15	4	Ndhiwa SCH	4183	0	4	5				1976-05-05	0	37	6		2010-08-13	2010-08-13	2013-06-25	2		481	3	60			0												8		2020-12-03	2020-12-03	2021-06-07	7		3
2020-12-16	4	Ndhiwa SCH	4184	0	4	5				1979-06-15	1	27	6		2006-12-27	2006-12-27	2006-12-27	4			2	45	179		0												4		2020-01-22	2020-01-22	2020-03-03	3		3
2020-12-16	4	Ndhiwa SCH	4185	1	5	5				1963-06-15	1	46	6		2008-05-14	2008-07-27	2009-07-08	19		240	2	57	162		0												17		2020-11-30	2020-11-30	2021-05-22	7		3
2020-12-16	4	Ndhiwa SCH	4186	1	5	5				1989-06-15	1	20	6		2008-12-05	2008-12-09	2009-07-21	19			2	55	154		1	2020-04-14	2		3	55	154						13		2020-11-10	2020-11-10	2021-01-07	3		3	1	1	2020-06-25	2020-07-14	2020-08-01
2020-12-16	4	Ndhiwa SCH	4187	1	4	5				1963-06-02	0	44	6		2007-06-02	2007-06-02	2007-09-18	19		578	2	55	137	29.3	0												1		2020-11-30	2020-11-30	2021-03-01	4		3
2020-12-16	4	Ndhiwa SCH	4188	0	4	5				1979-06-15	1	31	4		2006-12-27	2006-12-27	2011-02-28	4			2	45	179		0												4		2020-01-22	2020-01-22	2020-03-03	3		3
2020-12-16	4	Ndhiwa SCH	4190	0	4	3				1991-06-15	1	27	6		2018-11-05	2018-11-06	2018-11-06	13		1431	1	64			0												13		2020-09-22	2020-09-22	2020-12-16	4		3
2020-12-16	4	Ndhiwa SCH	4191	1	4	5				1990-06-15	1	25	4		2015-12-14	2015-12-14	2015-12-14	1		1260	1				0												13		2020-11-04	2020-11-04	2021-02-04	4		3
2020-12-16	4	Ndhiwa SCH	4192	0	4	5				1982-06-15	1	36	6		2019-04-29	2019-05-02	2019-05-02	17		274	3	55	176	17.8	0												11		2020-09-08	2020-09-08	2021-01-11	5		3
2020-12-16	4	Ndhiwa SCH	4193	0	4	5				1985-06-15	1	33	4		2018-07-11	2018-07-11	2018-07-11	13		520	1	56	171		0												17		2020-08-20	2020-08-20	2021-02-18	7		3
2020-12-16	4	Ndhiwa SCH	4194	1	5	5				1969-06-15	1	48	5		2018-02-18	2018-02-19	2018-02-19	13			2	55	157		0												15		2020-08-18	2020-08-18	2021-02-15	7		3
2020-12-16	4	Ndhiwa SCH	4195	1	4	5				1991-10-25	0	22	6		2010-10-25	2010-10-25	2014-07-02			714	2	61	167	21.87	0												12		2020-10-08	2020-10-08	2021-01-08	4		3
2020-12-16	4	Ndhiwa SCH	4196	1	1	5				1963-06-15	1	42	6		2005-01-05	2005-06-20	2005-06-20	19		73	3	60	165		0												1		2020-07-07	2020-07-07	2021-01-07	7		3
2020-12-16	4	Ndhiwa SCH	4197	0	1	5				1968-07-26	0	38	6		2007-07-02	2007-07-09	2007-07-09	19		129	3	58	173		0												17		2020-09-08	2020-09-08	2021-03-08	7		3
2020-12-17	4	Ndhiwa SCH	4198	0	4	5				1979-03-13	0	35	6		2006-06-30	2006-07-21	2014-09-08	13		511	2	63	174		0												13		2020-12-01	2020-12-01	2021-03-02	4		3
2020-12-17	4	Ndhiwa SCH	4199	0	4	5				1958-06-15	1	45	6		2003-11-09	2003-11-09	2003-11-26	19		774	3	54	173		0												17		2020-10-08	2020-10-08	2021-01-08	4		3
2020-12-17	4	Ndhiwa SCH	4200	1	4	5				1989-06-15	1	23	4		2012-11-12	2012-11-12	2013-04-12	13		13	3	66	165		0												17		2020-11-10	2020-11-10	2021-03-09	5		3
2020-12-17	4	Ndhiwa SCH	4201	0	4	5				1985-07-15	0	33	6		2019-02-01	2019-02-01	2019-02-21	17			1	62	168		0												17		2019-09-19	2019-09-19	2020-01-08	5		3
2020-12-17	4	Ndhiwa SCH	4202	0	4	5				1976-06-15	1	42	6		2019-03-18	2019-03-18	2019-03-18	17			1	56	171		0												11		2020-11-17	2020-11-17	2021-02-15	4		3
2020-12-17	4	Ndhiwa SCH	4203	1	4	5				1993-06-15	1	26	4		2019-05-03	2019-05-03	2019-07-12	13			1	57	163		0												13		2020-01-06	2020-01-06	2020-03-29	3		3
2020-12-17	4	Ndhiwa SCH	4204	1	4	5				1971-06-15	1	47	6		2019-05-24	2019-05-24	2019-05-27	13			1	68	167		0												13		2020-11-12	2020-11-12	2021-02-15	4		3
2020-12-17	4	Ndhiwa SCH	4205	1	1	5				1998-06-15	1	21	2		2019-07-16	2019-07-18	2019-07-18	13			1	53	153		0												13		2019-10-30	2019-10-30	2019-12-18	3		3
2020-12-17	4	Ndhiwa SCH	4207	0	4	5				1980-06-15	1	39	6		2019-09-24	2019-09-24	2019-09-24	17			1	74	182		0												17		2020-11-17	2020-11-17	2021-05-18	7		3
2020-12-17	4	Ndhiwa SCH	4208	0	4	5				1982-06-15	1	37	6		2019-10-25	2019-10-25	2019-10-25	17			1	55			0												17		2020-09-29	2020-09-29	2021-01-28	4		3
2020-12-17	4	Ndhiwa SCH	4209	1	4	5				1987-06-15	1	32	6		2019-12-05	2019-12-05	2019-12-05	13		317	1	60	162		0												13		2020-11-24	2020-11-24	2021-02-23	4		3
2020-12-17	4	Ndhiwa SCH	4210	1	4	5				1985-06-15	1	30	4		2015-10-26	2016-05-26	2016-05-26	13			3	52	152		0												13		2020-11-16	2020-11-16	2021-02-15	4		3
2020-12-17	4	Ndhiwa SCH	4211	0	4	5				1996-11-12	0	18	6		2015-11-06	2015-11-06	2015-11-06	13			1				0												17		2020-10-12	2020-10-12	2021-04-12	7		3
2020-12-17	4	Ndhiwa SCH	4206	0	4	5				1952-06-15	1	67	6		2019-08-21	2019-11-13	2019-11-13	17		633	1	68			0												17		2020-09-09	2020-09-09	2020-12-09	4		3
2020-12-17	9	Rachuonyo DH	9153	1	4	5				1974-10-15	0	31	4		2006-03-14	2006-04-24	2006-04-24	19		424	3	47	148		0												17		2020-11-30	2020-11-30	2021-05-28	7		3
2020-12-17	9	Rachuonyo DH	9154	0	4	5				1971-06-15	0	35	4		2005-11-23	2006-01-11	2006-10-25	19		251	3	59	178		0												17		2020-10-09	2020-10-09	2021-04-06	7		3
2020-12-17	9	Rachuonyo DH	9155	1	4	5				1961-06-15	0	51			2007-11-27	2007-11-29	2012-09-10	1		546	1	67	166	24.5	0												17		2020-11-16	2020-11-16	2021-02-15	4		3
2020-12-17	9	Rachuonyo DH	9156	1	4	5				1974-06-15	0	35	4		2005-09-12	2008-09-29	2009-07-20	12		803	3	50	156		0												17		2020-10-26	2020-10-26	2021-04-19	7		3
2020-12-17	9	Rachuonyo DH	9157	1	5	5				1970-06-15	0	42	5		2007-11-15	2007-11-27	2012-09-06	12		237	3	53	157	21.5	0												17		2020-07-28	2020-07-28	2021-02-04	7		3
2020-12-17	9	Rachuonyo DH	9158	1	1	5				1975-06-15	0	32	2		2007-08-03	2007-08-03	2007-08-03	19		566	3	49			0												17		2020-11-04	2020-11-04	2021-01-04	4		3
2020-12-17	9	Rachuonyo DH	9159	0	4	5				1967-06-15	0	38	4		2006-05-16	2006-05-16	2006-05-16	19		98	3	50			0												17		2020-12-09	2020-12-09	2021-01-06	2		3
2020-12-18	1	Homa Bay CTRH	1235	1	4	5				1986-06-05	0	28	2		2009-08-18	2009-08-18	2014-11-21	13		515	1	46	152	19.91	0												13		2020-10-14	2020-10-14	2020-11-17	2		3
2020-12-18	1	Homa Bay CTRH	1237	0	4	5				1988-01-07	0	22	5		2010-01-05	2010-01-07	2010-11-19	1		236	2	58	167		0												13		2020-07-30	2020-07-30	2020-11-16	4		3
2020-12-18	1	Homa Bay CTRH	1238	1	4	5				1972-06-15	1	35	6		2007-06-22	2007-06-28	2007-07-12	19		64	4	51	158		0												17		2020-11-09	2020-11-09	2021-02-01	4		3
2020-12-18	1	Homa Bay CTRH	1239	0	4	5				1956-12-01	0	54	6		2002-12-11	2002-12-11	2011-09-14	13		323	2	61	166		0												17		2020-05-19	2020-05-19	2020-12-01	7		3
2021-01-04	9	Rachuonyo DH	9160	1	4	5				1955-06-15	0	51	4		2006-09-01	2006-10-09	2006-11-08	1		52	3	45	156		0												17		2020-10-05	2020-07-07	2021-01-05	7		3
2021-01-04	9	Rachuonyo DH	9161	1	4	5				1959-06-15	0	50	4		2009-04-14	2009-05-18	2009-06-18	19		172	3	49	153		0												17		2020-11-13	2020-11-13	2021-02-12	4		3
2021-01-04	9	Rachuonyo DH	9162	1	1	5				1979-06-15	0	32	4		2009-04-15	2009-04-17	2011-09-28	13		394	3	52	168		0												17		2020-11-12	2020-11-12	2021-01-12	3		3
2021-01-04	9	Rachuonyo DH	9163	0	4	5				1967-06-15	0	41	4		2009-03-23	2009-03-30	2009-06-12	18		13	1	55	167	19.8	0												17		2020-12-17	2020-12-17	2021-03-18	5		3
2021-01-04	9	Rachuonyo DH	9164	1	1	5				1960-06-15	0	48	4		2009-03-12	2009-03-12	2009-05-26	12		197	4	32	161		0												17		2020-12-07	2020-12-07	2021-02-04	4		3
2021-01-04	9	Rachuonyo DH	9165	1	4	5				1973-06-15	0	35	4		2009-02-27	2009-02-27	2009-03-25	19		138	1	72	172		0												17		2020-11-13	2020-11-13	2021-02-12	4		3
2021-01-04	9	Rachuonyo DH	9166	1	4	5				1948-06-15	0	60	4		2009-02-05	2009-02-05	2009-04-16	12		216	1	61	162		0												17		2020-10-27	2020-10-27	2021-01-25	4		3
2021-01-04	9	Rachuonyo DH	9167	1	1	5				1964-11-20	0	44	4		2009-01-15	2009-01-22	2009-04-29	1		243	1	55.5	160		0												17		2020-10-07	2020-07-09	2021-01-07	7		3
2021-01-04	9	Rachuonyo DH	9168	1	4	5				1972-02-02	0	36	4		2008-12-17	2008-12-30	2009-01-30	19		88	2	48	156		0												17		2020-09-28	2020-07-01	2021-01-26	7		3
2021-01-04	9	Rachuonyo DH	9169	1	1	5				1958-06-15	0	50	4		2008-10-24	2008-10-30	2009-03-09	19		47	1	49	189	19.4	0												17		2020-10-15	2020-07-17	2021-01-14	7		3
2021-01-04	9	Rachuonyo DH	9170	1	1	5				1965-11-15	0	43	4		2008-08-26	2008-09-04	2008-12-09	19		273	2	52	163		0												17		2020-10-16	2020-07-20	2021-01-15	7		3
2021-01-04	9	Rachuonyo DH	9171	0	4	5				1959-06-15	0	49	4		2008-05-13	2008-05-13	2009-02-02	19		297	1	62	180	19.5	0												17		2020-10-15	2020-07-17	2021-01-14	7		3
2021-01-04	9	Rachuonyo DH	9172	1	4	5				1963-06-15	0	45	4		2005-08-14	2005-08-14	2009-04-24	19		309	3	47	167		0												17		2020-10-21	2020-10-21	2021-01-22	4		3
2021-01-05	9	Rachuonyo DH	9173	1	1	5				1969-06-15	0	37	4		2007-03-15	2007-03-20	2007-05-10	19		93	3	49	160		0												17		2020-10-08	2020-10-08	2021-04-06	7		3
2021-01-05	9	Rachuonyo DH	9174	1	5	5				1965-09-26	0	42	4		2007-12-06	2007-12-06	2008-05-07	1		120	1	54	162	20.3	0												17		2020-10-09	2020-07-10	2021-01-08	7		3
2021-01-05	9	Rachuonyo DH	9175	0	4	5				1982-06-15	0	24	4		2005-10-12	2005-10-12	2006-12-15	18		467	3	60	173		0												17		2020-11-11	2020-11-11	2021-05-10	7		3
2021-01-05	9	Rachuonyo DH	9176	1	4	5				1977-06-15	0	31	4		2008-07-09	2008-07-14	2008-11-12	19		120	3	65	173		1	2015-08-10	2		3	73	175	23.2		2013-10-28	12		10		2020-10-05	2020-10-05	2021-01-05	4		3	1	1	2015-11-12	2015-12-11	2016-01-08
2021-01-05	9	Rachuonyo DH	9177	1	5	5				1967-06-15	0	41	4		2008-02-12	2008-02-12	2008-06-16	19		70	2	48	164	17.6	0												17		2020-12-30	2020-12-30	2021-01-27	2		3
2021-01-05	9	Rachuonyo DH	9178	1	4	5				1979-06-15	0	33	4		2009-08-24	2009-08-27	2012-10-02	12		277	1	50	155		0												13		2020-11-04	2020-08-06	2021-02-02	7		3
2021-01-05	9	Rachuonyo DH	9179	1	5	5				1943-06-15	0	67	4		2009-07-30	2009-08-13	2010-08-09	13		677	1	85	165	30.4	0												17		2020-10-09	2020-07-10	2021-01-08	7		3
2021-01-05	9	Rachuonyo DH	9180	1	1	5				1975-06-15	0	35	4		2009-08-19	2009-11-04	2010-07-19	19		175	3	48	149		0												17		2020-11-18	2020-08-20	2021-02-15	7		3
2021-01-05	9	Rachuonyo DH	9181	0	4	5				1974-06-15	0	35	4		2010-04-28	2010-04-28	2010-04-28	19		109	3	45	168	15.9	0												17		2020-12-18	2020-12-18	2021-03-19	4		99
2021-01-05	9	Rachuonyo DH	9182	1	5	5				1953-06-15	0	56	5		2010-03-19	2010-03-23	2010-04-26	1		298	3	46			0												17		2020-11-12	2020-11-12	2021-02-12	4		3
2021-01-05	9	Rachuonyo DH	9183	1	4	5				1979-07-23	0	30	4		2010-02-02	2010-02-05	2010-07-06	12		278	3	53	168		0												17		2020-11-09	2020-08-11	2021-02-05	7		3
2021-01-05	9	Rachuonyo DH	9184	0	6	5				1988-07-27	0	21	5		2009-12-09	2009-12-16	2010-01-18	1		210	3	55	172	18.9	0												17		2020-12-10	2020-12-10	2021-06-08	7		3
2021-01-05	9	Rachuonyo DH	9185	1	4	5				1969-06-15	0	42	2		2009-11-20	2009-11-26	2012-05-18	1		971	4	52.5	176		0												17		2020-12-10	2020-12-10	2021-03-11	4		99
2021-01-06	9	Rachuonyo DH	9186	1	6	5				1986-06-15	0	27	2		2006-05-16	2006-07-26	2014-01-09	12		712	2	110	163		0												17		2021-01-04	2021-01-04	2021-03-04	4		99
2021-01-06	9	Rachuonyo DH	9187	0	4	5				1963-12-15	0	46	4		2010-03-01	2010-03-08	2010-04-08	19		78	3	36	161		1	2018-11-16	2		3	40	161	15.4			13		10		2020-12-07	2020-12-07	2021-02-04	3		99	1	1	2018-12-12	2019-01-21	2019-02-22
2021-01-06	9	Rachuonyo DH	9188	0	4	5				1974-06-15	0	34	4		2009-06-03	2009-06-03	2009-06-05	19		46	3	46	157		0												17		2020-11-18	2020-08-21	2021-02-16	7		3
2021-01-06	9	Rachuonyo DH	9189	0	4	5				1973-06-15	0	36	4		2009-06-15	2009-06-15	2009-06-15	19		503	4	50	168		0												17		2020-11-23	2020-11-23	2021-02-22	4		99
2021-01-06	9	Rachuonyo DH	9190	0	1	5				1964-12-10	0	44	4		2009-06-30	2009-07-02	2009-07-30	1		180	1	64	172		0												17		2020-10-22	2020-07-27	2021-07-27	7		99
2021-01-06	9	Rachuonyo DH	9191	1	4	5				1962-06-15	0	47	4		2009-07-28	2009-08-03	2009-09-03	19		173	3	50	168	17.7	0												17		2020-12-02	2020-10-05	2021-04-01	7		3
2021-01-06	9	Rachuonyo DH	9192	1	4	5				1989-06-15	0	20	4		2009-09-22	2009-09-22	2009-11-16	1		234	1	62			0												17		2020-10-22	2020-10-22	2021-04-16	7		3
2021-01-06	9	Rachuonyo DH	9194	0	4	5				1960-06-15	0	50	4		2010-05-31	2010-06-11	2010-08-16	19		250	2	58	166	21	0												17		2020-11-03	2020-08-05	2021-02-02	7		3
2021-01-06	9	Rachuonyo DH	9195	0	4	5				1956-06-15	0	54	4		2010-08-10	2010-08-10	2010-08-16	19		205	3	51	173		0												17		2020-11-19	2020-11-19	2021-05-18	7		3
2021-01-06	9	Rachuonyo DH	9196	1	4	5				1952-06-15	0	58	4		2010-07-27	2010-07-27	2010-08-02	1		11	3	48	157		0												17		2020-12-01	2020-12-01	2021-03-02	4		3
2021-01-06	9	Rachuonyo DH	9198	1	4	5				1962-12-27	0	48	4		2010-03-26	2010-06-11	2011-09-23	1		352	2	76	171		0												17		2020-10-22	2020-07-24	2021-01-22	7		3
2021-01-07	9	Rachuonyo DH	9199	1	4	5				1966-06-15	0	44	4		2010-05-27	2010-05-27	2010-06-29	1		1120	2	54			0												17		2020-11-09	2020-11-09	2021-02-09	4		3
2021-01-07	9	Rachuonyo DH	9200	1	4	5				1982-06-15	0	30	4		2010-05-25	2010-06-24	2012-07-03	12		49	2	51	182		0												17		2020-10-12	2020-10-12	2020-11-09	2		3
2021-01-07	9	Rachuonyo DH	9201	1	4	5				1974-06-15	0	36	4		2010-05-28	2010-05-28	2010-09-28	1		323	3	46	157		1	2019-07-12	2		3	45	144	16.5		2012-03-09	13		17		2020-12-28	2020-12-28	2021-01-25	2		3	1	1	2020-01-21	2020-03-06	2020-04-06
2021-01-07	9	Rachuonyo DH	9202	1	4	5				1948-06-15	0	64	4		2011-06-10	2011-06-10	2012-08-06	1		527	2	51	166	18.5	0												17		2020-10-30	2020-10-30	2021-04-26	7		3
2021-01-07	9	Rachuonyo DH	9203	1	1	5				1988-06-04	0	23	2		2008-08-11	2008-08-11	2012-03-09	1		432	3	60.4	164		0												17		2020-12-10	2020-12-10	2021-03-11	4		99
2021-01-07	9	Rachuonyo DH	9204	1	4	5				1990-06-15	0	24	2		2011-11-01	2011-11-02	2014-09-01	13		407	3	49	168		0												17		2020-09-30	2020-07-03	2021-01-29	7		3
2021-01-07	9	Rachuonyo DH	9205	1	5	5				1950-05-15	0	61	5		2011-09-08	2011-09-12	2011-09-12	13		384	3	65.5	168		0												17		2020-10-26	2020-10-26	2021-01-22	4		3
2021-01-07	9	Rachuonyo DH	9206	0	4	5				1970-06-15	0	46	4		2011-09-12	2011-09-13	2016-08-08	13		570	1	75	175	24.5	0												17		2020-12-16	2020-09-17	2021-03-16	7		3
2021-01-07	9	Rachuonyo DH	9207	1	1	5				1974-06-15	0	40	4		2011-08-25	2011-08-26	2015-03-23	13		464	2	47	161	19.1	0												17		2020-11-10	2020-11-10	2021-02-09	4		3
2021-01-07	9	Rachuonyo DH	9208	1	4	5				1987-06-15	0	25	4		2011-08-04	2011-08-08	2012-08-15	12		241	2	55	162	20.9	0												17		2020-11-10	2020-11-10	2021-02-09	4		3
2021-01-07	9	Rachuonyo DH	9209	1	4	5				1976-06-15	0	35	4		2011-06-10	2011-06-27	2011-08-08	1		199	2	55	155	22.9	0												17		2020-11-06	2020-11-06	2021-02-05	4		3
2021-01-07	9	Rachuonyo DH	9210	0	1	5				1974-06-15	0	36	4		2011-04-06	2011-05-09	2011-05-11	1		111	1	58	182.2	17.5	0												17		2020-12-03	2020-12-03	2021-06-02	7		3
2021-01-07	9	Rachuonyo DH	9211	0	5	5				1975-12-25	0	35	4		2010-12-22	2010-12-22	2011-01-21	1		143	2	58.5	170	20	0														2020-12-04	2020-12-04	2021-06-03	7		99
2021-01-06	1	Homa Bay CTRH	1240	1	5	5				1974-04-18	0	34	6		2008-06-07	2008-06-07	2008-06-24	19		44	3	70	169		0												17		2020-10-08	2020-10-08	2021-01-05	4		3
2021-01-06	1	Homa Bay CTRH	1241	1	4	5				1971-08-04	0	37	1		2008-07-04	2008-07-04	2008-09-25	18		35	3	61	175		0												17		2020-08-11	2020-08-11	2021-02-09	7		3
2021-01-06	1	Homa Bay CTRH	1242	1	1	5				1972-05-23	0	32	2		2004-05-26	2004-05-26	2004-12-21	19		266	3	55			0												17		2020-10-27	2020-10-27	2021-02-08	4		3
2021-01-06	1	Homa Bay CTRH	1243	1	5	5				1963-12-06	0	42	5		2005-12-06	2005-12-06	2006-02-07	19		87	4	46	164		0												17		2020-09-03	2020-09-03	2020-12-03	4		3
2021-01-07	1	Homa Bay CTRH	1244	1	4	5				1975-03-21	0	32	5		2007-03-20	2007-03-21	2007-04-17	19		6	4	66	159		0												17		2020-09-24	2020-09-24	2020-12-17	4		3
2021-01-07	1	Homa Bay CTRH	1246	1	1	5				1974-08-28	0	30	6		2004-10-21	2004-10-21	2004-12-23	19		174	3	51	160		0												13		2020-08-25	2020-08-25	2020-12-01	4		3
2021-01-07	1	Homa Bay CTRH	1247	1	4	5				1980-11-14	0	27	6		2005-03-08	2005-03-08	2008-04-07	19		279	2	57	157		0												13		2020-10-21	2020-10-21	2020-11-25	2		3
2021-01-07	1	Homa Bay CTRH	1248	0	4	5				1960-06-11	0	44	4		2004-06-16	2004-06-16	2004-09-02	19		66	4	57.5	177		0												17		2020-11-03	2020-11-03	2021-01-25	3		3
2021-01-11	9	Rachuonyo DH	9212	1	5	5				1939-01-11	0	71	4		2010-10-15	2010-11-09	2010-11-15	12		119	1	44	163	17.5	0												17		2020-11-20	2020-11-20	2021-02-19	4		3
2021-01-11	9	Rachuonyo DH	9213	1	6	5				1977-12-27	0	32	4		2010-10-05	2010-10-08	2010-10-08	19		206	1	55	162		0												17		2020-07-21	2020-07-21	2021-01-18	7		3
2021-01-11	9	Rachuonyo DH	9214	0	5	5				1968-06-15	0	42	4		2011-01-18	2011-01-31	2011-03-21	1		150	1	61	176		1	2017-04-14	2		1	68	176	22			1		17		2020-11-19	2020-11-19	2021-05-18	7		3	1	1	2017-07-04	2017-11-09	2017-12-04
2021-01-11	9	Rachuonyo DH	9215	1	4	5				1986-06-02	0	24	4		2011-05-23	2011-05-24	2011-05-24	1		102	4	33.5	163	12.6	1	2020-04-06	2		1	45	163	16.9			13		6		2020-11-30	2020-11-30	2021-01-25	3		99	1	1	2020-04-06	2020-08-03	2020-09-07
2021-01-11	9	Rachuonyo DH	9216	1	5	5				1969-06-15	0	41	4		2010-09-23	2010-09-28	2010-09-29	1		170	3	40	154		0												17		2020-11-06	2020-08-07	2021-02-04	7		99
2021-01-11	9	Rachuonyo DH	9217	1	4	5				1992-06-15	0	18	2		2009-09-15	2010-09-24	2010-10-11	1		738	1	51	144		0												17		2020-12-08	2020-12-08	2021-02-05	3		3
2021-01-11	9	Rachuonyo DH	9218	0	4	5				1970-06-15	0	43	4		2013-10-07	2013-10-07	2013-10-08	13			4	44	174	14.59	0												17		2020-11-12	2020-11-12	2021-02-12	4		3
2021-01-11	9	Rachuonyo DH	9219	1	4	5				1992-06-15	0	21	4		2013-08-12	2013-08-12	2014-02-13	12		344	2	45	152	19.2	0												17		2020-12-15	2020-12-15	2021-01-12	2		3
2021-01-11	9	Rachuonyo DH	9220	1	4	5				1989-02-12	0	24	2		2013-06-06	2013-07-18	2013-07-18	12			1	55	158	22	0												13		2020-10-29	2020-10-29	2021-01-26	4		3
2021-01-11	9	Rachuonyo DH	9221	1	4	5				1991-03-23	0	22	4		2013-06-13	2013-06-20	2013-09-17	12		222	2	60.2	165	22	0												13		2020-11-03	2020-08-05	2021-02-02	7		3
2021-01-11	9	Rachuonyo DH	9222	1	1	5				1972-06-15	0	40	4		2013-05-20	2013-05-23	2013-06-06	12		119	1	65	167	22.8	0												17		2021-01-05	2021-01-05	2021-04-01	4		3
2021-01-11	9	Rachuonyo DH	9223	0	4	5				1989-09-08	0	23	4		2013-05-15	2013-05-15	2013-05-15	13			1	60	120		0												17		2020-12-02	2020-09-02	2021-02-26	7		99
2021-01-11	9	Rachuonyo DH	9224	1	4	5				1972-04-10	0	42	4		2013-01-31	2013-02-02	2015-03-12	13		244	1	60	164	23	0												13		2020-11-20	2020-08-18	2021-02-15	7		3
2021-01-12	9	Rachuonyo DH	9225	0	4	5				1976-08-19	0	37	4		2013-09-04	2013-09-05	2013-09-23	12		132	2	68	179		0												10		2020-10-23	2020-07-27	2021-01-19	7		3
2021-01-12	9	Rachuonyo DH	9226	0	4	5				1973-12-06	0	38	4		2012-04-25	2012-04-30	2012-05-24	1		211	1	60		19	0												17		2020-11-17	2020-11-17	2021-05-14	7		3
2021-01-12	9	Rachuonyo DH	9227	1	1	5				1981-06-15	0	32	2		2012-05-15	2012-05-22	2013-10-03	1		50	1	50	167		0												15		2020-10-29	2020-10-29	2021-01-26	4		3
2021-01-12	9	Rachuonyo DH	9228	0	2	5				1990-09-13	0	22			2012-10-09	2012-10-11	2012-10-11	12		40	2	46	164		0												17		2020-10-16	2020-10-16	2021-01-15	4		3
2021-01-12	9	Rachuonyo DH	9229	0	4	5				1983-06-15	0	29	4		2012-08-21	2012-08-23	2012-09-24	13		136	1	60	170	20.8	0												17		2020-12-15	2020-12-15	2021-06-14	7		3
2021-01-12	9	Rachuonyo DH	9230	1	4	5				1979-06-01	0	33	4		2012-12-03	2012-12-04	2013-01-15	12		76	1	52	172		0												17		2020-11-24	2020-11-24	2021-02-23	4		3
2021-01-12	9	Rachuonyo DH	9231	0	4	5				1980-10-10	0	35	4		2013-01-06	2013-01-06	2016-02-08	13		391	4	64	192	17.5	1	2018-07-16	2		4	72	192	19.5			13		4		2020-12-08	2020-09-09	2021-03-05	7		3	1	1	2018-07-16	2018-07-31	2018-08-13
2021-01-12	9	Rachuonyo DH	9232	0	4	5				1984-06-15	0	28	4		2011-12-15	2011-12-15	2012-06-15	1		253	1	62	171		0												17		2020-11-04	2020-11-04	2021-02-02	4		3
2021-01-12	9	Rachuonyo DH	9233	1	1	5				1989-06-15	0	22	2		2012-02-09	2012-03-12	2012-03-12	1		618	1	58	159		0												17		2020-11-09	2020-11-09	2021-02-09	4		3
2021-01-12	9	Rachuonyo DH	9234	0	2	5				1980-05-03	0	33	4		2014-04-28	2014-04-28	2014-04-28	12			2	68			0												17		2020-12-18	2020-12-18	2021-03-19	4		3
2021-01-12	9	Rachuonyo DH	9235	0	4	5				1989-06-15	0	25	4		2014-01-10	2014-01-13	2014-10-07	13		488	1	62	175		0												17		2021-01-11	2021-01-11	2021-07-09	7		3
2021-01-12	9	Rachuonyo DH	9236	0	4	5				1952-06-15	0	61	4		2014-04-25	2014-04-25	2014-05-26	13			3	53	172	17	0												17		2020-11-19	2020-11-19	2021-02-18	4		3
2021-01-12	9	Rachuonyo DH	9237	1	4	5				1995-06-15	0	18	2		2014-02-12	2014-02-12	2014-02-12	12		637	1	56	161		0												17		2020-12-08	2020-12-08	2021-03-09	4		3
2021-01-12	1	Homa Bay CTRH	1336	1	1	5				1980-11-15	0	17	2		1997-06-15	1998-04-08	1998-04-08	1			1	58	168		0												17		2020-11-10	2020-11-10	2021-02-14	4		3	0
2021-01-12	1	Homa Bay CTRH	1337	0	4	5				1978-06-15	0	22	4		1999-11-07	2000-09-05	2000-09-06	1			1	60	168		0												17		2020-11-15	2020-11-15	2021-05-19	7		3	0
2021-01-12	1	Homa Bay CTRH	1338	1	4	5				1990-06-15	0	10	5		2000-06-10	2000-09-17	2000-09-17	1			2	70	168		0												17		2020-12-03	2020-12-03	2021-04-19	4		3	0
2021-01-13	1	Homa Bay CTRH	1342	1	5	5				1988-06-15	0	23	2		2009-07-06	2010-04-26	2011-11-29	1		447	2	61	156		0												15		2019-01-07	2019-01-07	2019-03-18	4		99	0
2021-01-13	1	Homa Bay CTRH	1343	1	1	5				1988-06-15	0	22	6		2010-04-07	2010-05-05	2010-07-01	1		200	2	62	165		0												17		2020-11-25	2020-11-25	2021-03-09	5		3	0
2021-01-13	1	Homa Bay CTRH	1344	1	4	5				1964-05-23	0	46	1		2010-05-24	2010-05-24	2010-11-23	1		533	2	48	168		0												17			2020-11-02	2020-05-12	7		3	0
2021-01-13	1	Homa Bay CTRH	1345	1	4	5				1976-12-22	0	28	5		2005-02-28	2005-02-28	2005-05-25	19		260	4	49	160		0												17		2020-11-04	2020-11-04	2021-01-18	4		3	0
2021-01-13	1	Homa Bay CTRH	1346	1	4	5				1985-03-16	0	25	2		2010-05-21	2010-05-21	2010-05-21	1			2	51	156		0												17		2020-11-25	2020-11-25	2021-02-22	4		3	0
2021-01-13	1	Homa Bay CTRH	1347	1	1	5				1983-11-07	0	23	1		2006-11-07	2006-11-07	2007-02-28	19			4	48	180		0												17		2021-01-07	2021-01-07	2021-01-20	1		3	0
2021-01-13	1	Homa Bay CTRH	1348	1	4	5				1981-06-14	0	22	6		2003-06-10	2003-12-17	2003-12-17	19		360	4	47	173		0												17		2020-10-06	2020-10-06	2021-01-12	4		3	0
2021-01-13	1	Homa Bay CTRH	1349	0	1	5				1979-06-15	0	30	4		2009-02-20	2010-03-16	2010-03-16	19			2	52	155		0												17		2020-11-06	2020-11-06	2021-05-19	7		3	0
2021-01-13	1	Homa Bay CTRH	1351	1	1	5				1974-08-19	0	32	5		2006-08-21	2006-09-13	2006-09-21	19			2	62	150		0												15		2020-11-30	2020-11-13	2020-11-30	4		3	0
2021-01-13	1	Homa Bay CTRH	1352		1	5				1952-07-07	0	50	6		2002-07-11	2002-07-11	2003-04-29	19			2	46	175		0												17		2020-11-02	2020-11-02	2021-02-24	4		3	0
2021-01-13	1	Homa Bay CTRH	1353	0	1	5				1975-07-05	0	31	6		2006-07-05	2006-07-05	2006-08-18	19			2	73	181		0												4		2021-01-11	2021-01-11	2021-07-04	7		3	0
2021-01-13	9	Rachuonyo DH	9238	1	4	5				1979-06-15	0	35	4		2015-01-16	2015-01-19	2015-01-19	13		8	3	50	156	20	0												13		2020-12-02	2020-09-03	2021-02-26	7		3
2021-01-13	9	Rachuonyo DH	9239	1	5	5				1974-06-15	0	40	4		2015-03-31	2015-04-07	2015-04-17	13		24	4	46	167	16	0												17		2020-12-10	2020-12-10	2021-06-08	7		3
2021-01-13	9	Rachuonyo DH	9240	0	4	5				1958-01-20	0	55	4		2013-09-17	2013-09-19	2013-09-19	12		143	3	54	178	17.1	0												4		2020-11-17	2020-11-17	2021-02-16	4		3
2021-01-13	9	Rachuonyo DH	9241	1	6	5				1996-06-15	0	18	4		2015-04-23	2015-05-04	2015-05-18	13		768	1	68	163	24	0												17		2021-01-11	2021-01-11	2021-04-12	4		3
2021-01-13	9	Rachuonyo DH	9242	0	4	5				1988-06-15	0	27	4		2015-07-25	2015-07-25	2015-07-25	13		198	2	46	166	16.7	0												17		2020-11-24	2020-11-24	2021-05-24	7		99
2021-01-13	9	Rachuonyo DH	9243	1	6	5				1974-06-15	0	40	4		2015-02-23	2015-02-23	2015-03-10	13		80	1	56	161	21.6	0												13		2020-10-21	2020-07-23	2021-01-21	7		3
2021-01-13	9	Rachuonyo DH	9244	0	4	5				1966-06-15	0	48	4		2014-08-21	2014-09-15	2014-09-30	13		184	2	60	159		0												17		2020-11-06	2020-08-07	2021-02-04	7		3
2021-01-13	9	Rachuonyo DH	9245	0	5	5				1946-06-15	0	68	4		2014-08-14	2014-08-18	2014-09-19	13		474	2	82.6	170		0												17		2020-12-14	2020-12-14	2021-03-15	4		99
2021-01-13	9	Rachuonyo DH	9246	0	4	5				1984-06-15	0	30	4		2014-06-26	2014-06-30	2014-08-19	13		54	1	63	174		0												17		2020-12-10	2020-12-10	2021-03-11	4		3
2021-01-13	9	Rachuonyo DH	9247	1	6	5				1983-06-15	0	31	2		2014-05-09	2014-05-26	2014-07-27	13		264	1	59	166		0												17		2021-01-11	2021-01-11	2021-03-08	3		3
2021-01-13	9	Rachuonyo DH	9248	0	4	5				1976-06-15	0	40	4		2015-08-26	2015-08-27	2016-08-05	13		597	1	57	166	21	0												17		2021-01-05	2021-01-05	2021-04-01	4		3
2021-01-13	9	Rachuonyo DH	9249	1	4	5				1978-06-15	0	38	4		2015-09-11	2015-09-21	2016-08-04	13		514	1	77	160	30	0												17		2021-01-12	2021-01-12	2021-04-13	4		3
2021-01-13	9	Rachuonyo DH	9250	0	4	5				1978-06-15	0	37	4		2016-01-19	2016-01-19	2016-01-26	13		116	1	61	167	21.8	0												17		2020-10-23	2020-07-16	2021-01-21	7		3
2021-01-11	1	Homa Bay CTRH	1249	1	4	5				1980-06-15	1	30	2		2010-01-07	2010-01-14	2010-09-09	3		435	1	67	172		0												17		2020-11-02	2020-11-02	2021-02-10	4		3
2021-01-11	1	Homa Bay CTRH	1250	0	1	5				1959-04-18	0	45	6		2002-04-25	2002-04-25	2005-02-28	19		383	1	70	166		0												17		2020-10-19	2020-10-19	2021-01-06	4		3
2021-01-11	1	Homa Bay CTRH	1251	0	4	5				1963-09-06	0	39	6		2002-09-11	2002-09-11	2003-07-15	19		74	3	69	178		0												17		2020-09-17	2020-09-17	2020-12-16	4		3
2021-01-11	1	Homa Bay CTRH	1252	1	4	5				1969-02-03	0	39	5		2008-01-29	2008-02-04	2008-12-05	19		380	3	53			0												17		2020-10-19	2020-10-19	2021-01-26	4		3
2021-01-11	1	Homa Bay CTRH	1253	0	4	5				1965-07-09	0	43	5		2008-07-08	2008-07-09	2008-07-09	18		128	4	59	167		0												17		2020-07-30	2020-07-30	2020-11-24	4		3
2021-01-11	1	Homa Bay CTRH	1254	0	4	5				1968-08-31	0	41	4		2003-09-05	2003-09-08	2010-05-26	13		150	3	65	178		0												11		2020-09-24	2020-09-24	2020-12-16	4		3
2021-01-11	1	Homa Bay CTRH	1256	1	1	5				1974-07-07	0	35	6		2007-08-15	2010-01-18	2010-01-18	19		490	4	77	171		0												17		2020-07-28	2020-07-28	2020-11-18	4		3
2021-01-12	1	Homa Bay CTRH	1257	0	4	5				1971-11-03	0	39	1		2005-11-03	2005-11-03	2011-02-24	1		634	3	62	168		0												17		2020-11-05	2020-11-05	2021-02-03	4		3
2021-01-12	1	Homa Bay CTRH	1258	0	1	5				1969-02-01	0	41	6		2010-02-02	2010-02-02	2010-05-11	19		25	3	57	179		0												4		2020-11-10	2020-11-10	2021-05-25	7		3
2021-01-12	1	Homa Bay CTRH	1259	1	1	5				1952-11-27	0	53	5		2005-11-25	2005-11-26	2005-12-28	19		54	3	54	164		0												17		2020-08-25	2020-08-25	2020-11-23	4		3
2021-01-12	1	Homa Bay CTRH	1260	1	1	5				1970-05-17	0	40	2		2005-05-17	2005-05-17	2010-09-09	13		398	1	70.5	166		0												17		2020-06-30	2020-06-30	2021-01-05	7		3
2021-01-12	1	Homa Bay CTRH	1261	0	4	5				1972-03-19	0	35	6		2007-03-20	2007-03-20	2007-06-06	19		86	3	61	170		0												17		2020-09-03	2020-09-03	2020-12-14	4		3
2021-01-12	1	Homa Bay CTRH	1262	1	4	5				1979-05-03	0	25	6		2004-04-05	2004-04-22	2005-04-04	19		420	3	62	163		0												17		2020-09-17	2020-09-17	2020-12-21	4		3
2021-01-13	1	Homa Bay CTRH	1263	0	4	5				1986-10-03	0	25	3		2011-09-28	2011-10-03	2011-11-24	13		429	1	50	176		0												17		2020-12-17	2020-12-17	2021-03-18	4		3
2021-01-13	1	Homa Bay CTRH	1265	1	4	5				1962-11-14	0	49	6		2011-11-15	2011-11-15	2012-02-09	13		137	3	44	160		0												17		2020-11-24	2020-11-24	2021-03-08	4		3
2021-01-13	1	Homa Bay CTRH	1266	0	4	5				1970-04-17	0	41	6		2011-04-18	2011-04-18	2011-06-14	13		427	4	52.5	184		0												17		2020-12-03	2020-12-03	2021-01-14	2		3
2021-01-13	1	Homa Bay CTRH	1267	0	4	5				1976-06-01	0	35	1		2011-05-31	2011-06-02	2011-07-20	2		443	3	51	161		0												17		2020-11-19	2020-11-19	2021-02-15	4		3
2021-01-13	1	Homa Bay CTRH	1268	1	4	5				1981-11-30	0	30	6		2011-11-30	2011-12-01	2012-01-30	13		701	1	72	163		0												17		2020-11-16	2020-11-16	2021-01-25	3		3
2021-01-13	1	Homa Bay CTRH	1271	0	4	5				1962-01-04	0	50	6		2012-01-05	2012-01-05	2012-03-19	13		617	3	62	168		0												17		2019-07-08	2019-07-08	2019-07-08	88	Last visit	3
2021-01-13	1	Homa Bay CTRH	1272	1	4	5				1990-01-31	0	24	6		2012-01-27	2012-02-01	2014-11-26	13		929	2	70.5	166		0												17		2020-10-23	2020-10-23	2021-01-28	4		3
2021-01-14	9	Rachuonyo DH	9251	1	4	4				1988-07-22	0	27	2		2016-05-17	2016-05-17	2016-05-17	13		387	1	60	160	25.5	0												13		2020-12-16	2020-12-16	2021-01-14	2		3
2021-01-14	9	Rachuonyo DH	9252	1	4	4				2000-08-18	0	17	2		2017-10-10	2017-10-10	2017-10-10	13		686	1	64.5	165		0												17		2020-12-31	2020-12-31	2021-01-29	2		3
2021-01-14	9	Rachuonyo DH	9253	1	4	4				1988-11-29	0	28	2		2017-02-27	2017-02-27	2017-02-27	13		724	1	71.6	164	26.5	0												17		2021-01-07	2021-01-07	2021-02-04	2		3
2021-01-14	9	Rachuonyo DH	9254	1	4	4				1999-08-12	0	17	2		2017-01-09	2017-01-09	2017-01-09	13		838	1	65.8	158.5	26	0												17		2021-01-05	2021-01-05	2021-02-02	2		3
2021-01-14	9	Rachuonyo DH	9255	1	6	5				1984-06-15	0	32	4		2016-06-10	2016-06-15	2016-06-21	13		58	3	53	155	22	0												17		2020-12-10	2020-12-10	2021-02-10	3		99
2021-01-14	9	Rachuonyo DH	9256	0	6	5				1991-06-15	0	24	4		2016-04-01	2016-04-01	2016-05-06	13		188	2	49	174	16.1	0												17		2021-01-12	2021-01-12	2021-03-13	4		3
2021-01-14	9	Rachuonyo DH	9257	1	4	5				1985-06-15	0	32	4		2018-05-18	2018-05-18	2018-05-24	13		294	1	57	166	20.6	0												17		2020-11-09	2020-11-09	2021-02-09	4		3
2021-01-14	9	Rachuonyo DH	9258	0	1	5				1978-06-16	0	38	4		2016-09-15	2016-09-15	2016-10-06	13		63	3	53	176	17.1	0												17		2020-11-19	2020-11-19	2021-05-18	7		3
2021-01-14	9	Rachuonyo DH	9259	1	4	5				1991-08-12	0	24	4		2015-12-08	2015-12-08	2015-12-15	13		275	1	48	146	22.5	0												13		2020-10-29	2020-10-29	2021-04-23	7		3
2021-01-14	9	Rachuonyo DH	9260	1	4	5				1984-06-15	0	31	2		2015-12-31	2016-02-11	2016-02-11	8			1	99.2	171.6	26.5	0												17		2020-12-16	2020-12-16	2021-01-15	2		99
2021-01-14	9	Rachuonyo DH	9261	0	4	5				1958-06-15	0	59	4		2017-12-28	2017-12-28	2017-12-28	13			2	46	171	15.7	0												17		2021-01-12	2021-01-12	2021-04-13	4		3
2021-01-14	9	Rachuonyo DH	9262	0	4	5				1980-05-25	0	37	4		2017-11-20	2017-11-20	2017-11-20	13		192	1	59	175	19.3	0												17		2020-10-21	2020-07-23	2021-01-21	7		3
2021-01-14	9	Rachuonyo DH	9263	0	4	5				1962-06-15	0	55	4		2017-08-01	2017-08-01	2017-08-04	13		153	1	55	165	20	0												17		2021-01-12	2021-01-12	2021-04-13	4		3
2020-09-26	1	Homa Bay CTRH	1029	0	6	2	1	1		2005-03-27	0	1	6		2006-03-28	2006-03-28	2006-03-28	1		282	1	8			1	2013-05-24	2		3	20	113.8						10		2020-07-18	2020-07-18	2020-10-17	4		3	1	1	2013-06-25	2013-07-08	2013-08-07
2020-10-01	1	Homa Bay CTRH	1046	0	6	2	1	1		2001-05-18	0	5	6		2006-05-19	2006-05-19	2006-07-04	19		103	4	15	103		1	2010-08-06	2		2	23	128.2			2009-01-21	18		4		2020-08-15	2020-08-15	2020-11-21	4		3	1	0	2010-09-19	2010-09-23
2020-11-12	1	Homa Bay CTRH	1203	1	4	5				1986-11-17	0	23	6		2004-11-17	2004-11-17	2010-08-17	1		656	2	57	152		1	2018-02-13	2		2	56.1	152	24.28					15		2020-10-29	2020-10-29	2020-11-20	2		3	1	1	2017-11-15	2018-01-08	2018-01-22
2020-12-11	1	Homa Bay CTRH	1220	0	4	5				1993-06-15	1	17	6		2009-10-27	2009-10-27	2011-01-20	1		424	1	56	174		1	2015-08-05	2		1	60	172	20.28					15		2020-09-10	2020-09-10	2020-12-21	4		3	1	1	2015-05-15	2015-06-09	2015-07-07
2020-12-14	1	Homa Bay CTRH	1227	1	4	5				1968-10-04	0	37	6		2005-10-05	2005-10-05	2005-12-07	19		194	3	58	168		1	2013-09-25	2		3	58	168			2009-12-23	1		15		2020-10-26	2020-10-26	2020-12-02	2		3	1	1	2013-11-21	2013-12-24	2014-01-28
2020-12-14	1	Homa Bay CTRH	1233	0	4	5				1969-07-04	0	40	6		2004-04-15	2009-11-20	2009-11-20	18		269	2	52	171		1	2018-06-25	2		3	53.8	171	18.4		2010-10-25			4		2020-07-28	2020-07-28	2021-02-02	7		3	1	1	2018-03-28	2018-04-16	2018-05-16
2020-12-18	1	Homa Bay CTRH	1236	1	5	5				1968-12-25	0	33	6		2001-09-26	2002-01-22	2002-01-22	1		20	3	43	168		1	2018-01-24	2		2	64.8	168	22.96		2009-09-29			15		2020-08-27	2020-08-27	2020-11-26	4		3	1	1	2017-05-16	2017-06-13	2017-07-18
2021-01-14	1	Homa Bay CTRH	1274	0	2	5				1972-02-27	0	40	6		2008-04-01	2012-02-28	2012-02-28	19		214	1	63	180		0												17		2020-12-21	2020-12-21	2021-02-24	3		3
2021-01-14	1	Homa Bay CTRH	1275	1	4	5				1979-03-13	0	35	6		2012-03-13	2012-03-13	2015-01-19	13		559	1	70			0												17		2020-11-24	2020-11-24	2021-03-08	4		3
2021-01-14	1	Homa Bay CTRH	1277	1	4	5				1974-04-05	0	38	6		2012-04-05	2012-04-05	2012-05-31	13		324	1	62	172		0												17		2020-12-09	2020-12-09	2021-06-29	7		3
2021-01-14	1	Homa Bay CTRH	1278	0	4	5				1965-04-19	0	47	3		2011-06-15	2012-04-19	2012-04-19	1		186	4	59	176		0												17		2020-07-28	2020-07-28	2021-01-27
2021-01-14	1	Homa Bay CTRH	1279	0	4	5				1983-04-27	0	29	6		2012-04-27	2012-04-27	2013-02-18	13		379	2	65			0												17		2021-01-07	2021-01-07	2021-02-04	2		3
2021-01-14	1	Homa Bay CTRH	1280	1	5	5				1962-10-03	0	52	6		2012-09-26	2012-10-03	2014-10-28	13		555	2	56	165		0												17		2020-11-23	2020-11-23	2021-01-25	3		3
2021-01-14	1	Homa Bay CTRH	1281	1	5	5				1980-11-05	0	32	3		2004-04-01	2012-11-05	2012-11-05	12		1036	3	48	163		0												17		2020-11-18	2020-11-18	2021-06-09	7		3
2021-01-14	1	Homa Bay CTRH	1282	1	4	5				1983-11-13	0	29	3		2012-02-15	2012-11-13	2012-12-27	13		353	1	69	170		0												13		2021-01-05	2021-01-05	2021-02-08	2		3
2021-01-15	1	Homa Bay CTRH	1283	0	4	5				1978-11-22	0	34	3		2006-11-14	2012-11-22	2012-11-22	13		502	3	80	176		0												17		2020-12-03	2020-12-03	2021-03-04	4		3
2021-01-15	1	Homa Bay CTRH	1284	0	4	5				1989-01-02	0	24	6		2013-01-02	2013-01-02	2013-01-31	13		321	2	64	183		0												17		2021-01-11	2021-01-11	2021-04-14	4		3
2021-01-15	1	Homa Bay CTRH	1285	0	4	5				1978-01-24	0	36	6		2013-01-24	2013-01-24	2014-10-21	13		907	1	81	172	27.38	0												17		2020-10-13	2020-10-13	2021-04-19	7		3
2021-01-15	1	Homa Bay CTRH	1286	1	4	5				1984-02-27	0	29	2		2013-02-27	2013-02-27	2013-03-13	3		454	1	60			0												3		2020-06-17	2020-06-17	2021-02-02	88	7 months	3
2021-01-15	1	Homa Bay CTRH	1287	1	4	5				1993-03-12	0	20	1		2013-03-12	2013-03-12	2013-04-08	13		429	3	49	155		0												4		2020-12-03	2020-12-03	2021-03-04	4		3
2021-01-15	1	Homa Bay CTRH	1288	1	4	5				1957-02-22	0	56	6		2013-02-22	2013-02-22	2013-04-04	13		225	1	49	174		0												17		2020-12-10	2020-12-10	2021-03-11	4		3
2020-11-23	3	Mbita DH	3195	1	6	5				1991-07-15	0	28	4		2019-08-05	2019-08-05	2019-08-05	13			1	70	175	22.86	0												13		2020-10-05	2020-10-05	2021-01-01	4		3
2020-11-23	3	Mbita DH	3196	0	2	5				1990-06-15	1	29	4		2019-12-30	2019-12-30	2019-12-30	17			1	76	184.5	22.33	0												17		2020-08-11	2020-08-11	2020-11-26	4		3
2021-01-14	1	Homa Bay CTRH	1354	1	1	5				1975-03-21	0	34	1		2007-07-13	2007-07-13	2010-02-19	1		594	3	61	180		0												17		2020-11-26	2020-11-26	2021-02-16	4		3	0
2021-01-14	1	Homa Bay CTRH	1356		4	5				1956-07-23	0	48	6		2004-06-30	2004-07-02	2004-10-15	19			3	75	175		0												17		2021-01-13	2021-01-13	2021-03-22	4		3	0
2021-01-14	1	Homa Bay CTRH	1357	1	1	5				1969-03-22	0	34	6		2003-03-26	2003-03-26	2003-06-03	19			2	51	148		0												17		2020-11-20	2020-11-20	2021-03-08	6		3	0
2021-01-14	1	Homa Bay CTRH	1358	0	1	5				1960-05-30	0	43	6		2003-06-04	2003-06-04	2003-11-27	1			2	65	166		0												17		2020-12-17	2020-11-17	2021-03-19	4		3	0
2021-01-14	1	Homa Bay CTRH	1359	0	4	5				1960-05-30	0	43	6		2003-05-04	2003-06-04	2003-06-04	1		81	3	65	175		0												17		2020-12-17	2020-11-17	2021-04-16	7		3	0
2021-01-18	1	Homa Bay CTRH	1360	1	1	5				1958-08-04	0	48	4		2006-08-04	2006-08-04	2006-08-29	19			2	68	169		0												17		2020-11-09	2020-11-09	2021-05-24	7		3	0
2021-01-18	1	Homa Bay CTRH	1361	1	6	5				1976-08-28	0	30	1		2006-08-29	2006-08-29	2006-10-06	19		159	3	42	157	20	0												17		2020-12-10	2020-12-10	2021-03-11	4		3	0
2021-01-18	1	Homa Bay CTRH	1362	0	4	5				1981-03-27	0	30	6		2004-03-29	2004-03-29	2011-08-05	13			3	64	166		0												17		2020-12-21	2020-12-21	2021-01-18	2		3	0
2021-01-18	1	Homa Bay CTRH	1363	0	1	5				1953-02-15	0	57	6		2010-02-15	2010-02-16	2010-04-20	1		260	2	70	155		0												17		2020-12-18	2020-12-18	2021-01-22	2		3	0
2021-01-18	1	Homa Bay CTRH	1364	0	3	5				1990-09-20	0	15	1		2005-09-20	2005-09-20	2005-11-17	18		200	3	32	160		0												15		2020-12-15	2020-12-15	2021-03-22	4		3	0
2021-01-18	1	Homa Bay CTRH	1365	0	1	5				1959-07-24	0	44	6		2003-07-30	2003-07-31	2003-10-09	19			3		166		1	2019-09-16	1 2		3	40	166				15		15		2021-01-18	2021-01-18	2021-02-22	2		2	1	1	2019-11-16	2019-12-10	2020-01-09
2021-01-18	1	Homa Bay CTRH	1366	1	4	5				1979-10-26	0	33	6		2006-10-26	2006-10-26	2013-05-05	13		525	2	54	155		0												17		2021-01-13	2021-01-13	2021-04-19	4		3	0
2021-01-18	1	Homa Bay CTRH	1367	0	4	5				1945-12-15	0	68	6		2010-12-16	2010-12-16	2014-10-30	13		288	1	74	163		0												17		2020-11-30	2020-11-30	2021-03-10	5		3	0
2021-01-18	1	Homa Bay CTRH	1368	1	4	5				1967-12-02	0	43	6		2010-11-30	2010-12-02	2011-03-11	13			2	48	156		0												17		2020-11-09	2020-11-09	2021-05-24	7		3	0
2021-01-18	1	Homa Bay CTRH	1369	0	4	5				1984-11-05	0	27	6		2010-11-22	2010-11-22	2011-11-21	13		167	2	54	178		0												17		2020-11-25	2020-11-25	2021-01-25	3		3	0
2021-01-18	1	Homa Bay CTRH	1370	1	4	5				1982-11-25	0	28	1		2010-11-25	2010-11-25	2011-01-28	2			3	54	160		0												15		2021-01-05	2021-01-05	2021-07-07	7		3	0
2021-01-18	1	Homa Bay CTRH	1371	1	4	5				1987-12-14	0	24	6		2010-12-14	2010-12-14	2012-01-24	1			2	56	156		0												17		2021-01-04	2021-01-04	2021-03-29	4		3	0
2021-01-18	1	Homa Bay CTRH	1372	1	1	5				1987-06-15	0	23	6		2010-11-08	2010-11-09	2010-12-21	13		367	3	64	166		0												17		2020-11-27	2020-11-27	2021-03-11	5		3	0
2021-01-18	1	Homa Bay CTRH	1373	1	4	5				1990-11-03	0	20	6		2010-11-03	2010-11-03		2			1	65	170		0												1		2011-01-20	2011-01-20	2011-02-21	2		3	0
2021-01-18	1	Homa Bay CTRH	1374	0	4	5				1979-10-21	0	31	6		2010-10-21	2010-10-21	2010-12-06	13			3	52	170		0												17		2020-12-21	2020-12-21	2021-01-21	2		3	0
2021-01-18	9	Rachuonyo DH	9265	1	4	5				1989-01-21	0	29	2		2018-03-06	2018-03-06	2018-03-06	13		354	1	63.7	156		0												17		2020-12-17	2020-12-17	2021-02-16	3		3
2021-01-18	9	Rachuonyo DH	9266	1	4	5				1982-10-25	0	33	2		2016-07-18	2016-07-25	2016-08-01	13		677	1	59	149	28.2	0												13		2021-01-14	2021-01-14	2021-02-08	2		3
2021-01-18	9	Rachuonyo DH	9267	0	6	5				1996-06-18	0	20	4		2017-04-10	2017-04-10	2017-04-11	13		257	1	59	180	18.2	0												17		2021-01-05	2021-01-05	2021-03-30	4		3
2021-01-18	9	Rachuonyo DH	9269	0	4	5				1998-10-15	0	21	4		2019-12-18	2019-12-23	2019-12-23	13			1	68	159	27	0												17		2020-11-23	2020-11-23	2021-02-22	4		3
2021-01-18	9	Rachuonyo DH	9270	0	4	5				1988-11-15	0	31	4		2019-11-19	2019-11-19	2019-11-19	17			1	79	169	27.6	0												17		2020-12-18	2020-12-18	2021-03-19	4		3
2021-01-18	9	Rachuonyo DH	9271	0	4	5				1976-06-15	0	43	4		2019-10-25	2019-10-25	2019-11-19	17		673	3	59	181	18	0												17		2020-12-22	2020-12-22	2021-01-19	2		99
2021-01-18	9	Rachuonyo DH	9272	0	4	5				1989-06-15	0	30	2		2019-09-17	2019-09-17	2019-09-17	17		691	1	69	180	20.6	0												17		2021-01-12	2021-01-12	2021-07-12	7		3
2021-01-18	9	Rachuonyo DH	9273	0	4	5				1981-10-15	0	37	4		2019-08-27	2019-08-27	2019-08-27	13			1	85	171	29.7	0												17		2020-12-15	2020-12-15	2021-02-16	3		3
2021-01-18	9	Rachuonyo DH	9274	1	4	5				1980-06-15	0	38	4		2019-05-24	2019-05-25	2019-05-25	13			3	64	164	23	0												17		2021-01-15	2021-01-15	2021-03-17	3		3
2021-01-18	9	Rachuonyo DH	9275	1	5	5				1962-08-14	0	56	4		2018-08-20	2018-08-20	2018-09-03	13			1	56.5	164	20.6	0												17		2021-01-14	2021-01-14	2021-07-13	7		3
2021-01-18	9	Rachuonyo DH	9276	1	4	4				1997-03-12	0	22	2		2019-07-29	2019-07-29	2019-07-29	13			1	59	166	21.4	0												17		2021-01-13	2021-01-13	2021-02-09	2		3
2021-01-18	1	Homa Bay CTRH	1289	0	1	5				1981-03-21	0	32	3		2013-03-21	2013-03-21	2013-04-30	13		319	3	73	173		0												17		2020-12-14	2020-12-14	2021-06-02	7		3
2021-01-18	1	Homa Bay CTRH	1290	0	4	5				1983-09-25	0	31	6		2012-09-24	2012-09-25	2015-01-21	13		580	1	64	170	22.15	0												17		2020-12-03	2020-12-03	2021-03-04	4		3
2021-01-18	1	Homa Bay CTRH	1291	1	4	5				1976-09-05	0	38	6		2012-09-05	2012-09-05	2014-10-24	13		431	1	73	177	23.3	0												17		2020-12-01	2020-12-01	2021-06-28	7		3
2021-01-18	1	Homa Bay CTRH	1292	0	4	5				1956-08-28	0	56	6		2012-08-28	2012-08-28	2012-10-09	13		278	1	60	172		0												17		2020-12-14	2020-12-14	2021-06-02	7		3
2021-01-18	1	Homa Bay CTRH	1293	1	6	5				1990-08-21	0	22	6		2012-08-21	2012-08-21	2012-09-26	13		100	2	54	158.5		0												13		2020-02-03	2020-02-03	2020-04-28	4		3
2021-01-18	1	Homa Bay CTRH	1294	1	4	5				1987-09-28	0	25	2		2012-09-28	2012-09-28	2012-09-28	3			1	58.2	167		0												4		2020-07-13	2020-07-13	2020-10-14	4		3
2021-01-18	1	Homa Bay CTRH	1296	0	4	5				1964-05-16	0	48	6		2012-05-16	2012-05-16	2013-01-15	13		404	2	79	175.5		0												17		2020-11-03	2020-11-03	2021-02-15	4		3
2021-01-18	1	Homa Bay CTRH	1297	0	6	5				1983-04-07	0	21	6		2004-08-31	2004-08-31	2004-12-14	19		419	4	49	171		0												17		2020-11-05	2020-11-05	2021-02-03	4		3
2021-01-18	1	Homa Bay CTRH	1298	1	4	5				2007-04-13	0	5	3		2007-04-13	2012-06-14	2012-06-14	19		390	1	57	164		0												17		2021-01-06	2021-01-06	2021-02-16	2		3
2021-01-18	1	Homa Bay CTRH	1299	0	4	5				1982-06-26	0	30	6		2012-06-25	2012-06-26	2012-07-23	13		611	3	65	177		0												17		2020-12-08	2020-12-08	2021-03-10	4		3
2021-01-18	1	Homa Bay CTRH	1450	1	4	5				1985-07-05	0	27	6		2012-07-05	2012-07-05	2012-08-01	13		384	4	46	151		0												17		2020-11-02	2020-11-02	2021-02-10	4		3
2021-01-19	9	Rachuonyo DH	9277	1	4	5				1992-06-15	0	26	2		2017-06-02	2017-06-25	2017-06-25	13		184	2	50	164	25	0												17		2020-12-01	2020-12-01	2021-01-28	3		3
2021-01-19	9	Rachuonyo DH	9278	1	4	4				1999-06-15	0	19	2		2019-03-19	2019-03-19	2019-03-19	13		847	1	61.2	188	28	0												17		2020-12-08	2020-12-08	2021-02-04	3		3
2021-01-19	9	Rachuonyo DH	9279	1	6	4				1992-02-21	0	26	2		2018-11-12	2018-11-28	2018-11-28	13			1	87	164		0												17		2021-01-08	2021-01-08	2021-02-02	2		3
2021-01-19	9	Rachuonyo DH	9280	1	2	4				1996-06-20	0	22	2		2019-02-26	2019-02-26	2019-02-26	13		705	1	76		30	0												17		2020-12-21	2020-12-21	2021-01-22	2		3
2021-01-19	9	Rachuonyo DH	9281	1	4	4				1993-10-05	0	25	4		2019-06-19	2019-06-19	2019-06-19	13			1	80	178	25.2	0												17		2020-11-30	2020-11-30	2021-01-25	3		3
2021-01-19	9	Rachuonyo DH	9282	1	4	4				1994-06-15	0	24	4		2018-06-05	2018-06-06	2018-06-20	13		526	1	49	157	18.7	0												17		2021-01-11	2021-01-11	2021-02-03	2		3
2021-01-19	9	Rachuonyo DH	9283	1	4	5				1992-11-03	0	25	4		2018-10-15	2018-10-15	2018-10-15	13		274	1	53	156	28	0												17		2021-01-08	2021-01-08	2021-04-07	4		3
2021-01-19	9	Rachuonyo DH	9284	1	1	4				1985-05-15	0	29	4		2014-12-22	2014-12-22	2014-12-22	13		464	3	75			0												17		2021-01-05	2021-01-05	2021-03-15	3		3
2021-01-19	9	Rachuonyo DH	9285	0	4	5				1991-12-08	0	25	4		2017-05-10	2017-05-10	2017-05-10	13			3	74	183	22	0												17		2020-10-06	2020-10-08	2021-04-06	7		3
2021-01-19	9	Rachuonyo DH	9286	1	4	5				1982-06-15	0	34	4		2017-05-23	2017-05-23	2017-05-23	13			1	62	165	24	0												11		2020-12-17	2020-12-17	2021-03-18	4		3
2021-01-19	9	Rachuonyo DH	9287	1	4	5				1992-10-12	0	23	4		2016-05-16	2016-05-16	2016-07-05	13		504	1	48	167	17	0												17		2021-01-11	2021-01-11	2021-03-08	3		99
2021-01-19	9	Rachuonyo DH	9288	1	6	5				1993-08-06	0	22	4		2015-11-02	2015-11-02	2015-11-02	13		1012	1				0												17		2020-12-11	2020-12-11	2021-02-11	3		3
2021-01-19	1	Homa Bay CTRH	1375	0	6	2	1	1		2004-11-23	0	8	6		2013-06-24	2013-06-24	2013-08-27	1			2	21	118		0												9		2020-12-08	2020-12-08	2021-01-23	2		3	0
2021-01-19	1	Homa Bay CTRH	1376	1	6	2	0	1		2005-08-15	0	7	6		2013-05-25	2013-05-25	2013-06-19	5			2	42	100		0												13		2020-09-12	2020-09-15	2021-01-21	3		3	0
2021-01-19	1	Homa Bay CTRH	1377	1	6	2	1	1		2003-02-01	0	9	6		2012-12-05	2012-12-05	2013-01-21	1			1	22	131		0												13		2020-12-10	2020-12-10	2021-01-22	2		3	0
2021-01-19	1	Homa Bay CTRH	1378	1	6	2	1	1		2000-06-15	0	12	4		2012-10-15	2012-10-15	2012-11-15	7			4	29	147		0												17		2020-12-11	2020-12-11	2021-01-22	2		3	0
2021-01-19	1	Homa Bay CTRH	1379	1	6	2	1	0		2001-06-15	0	11	6		2012-08-06	2012-08-06	2012-08-12	1			1	33	149		1	2018-12-04	2		1	54	123				1		1		2020-12-14	2020-12-14	2021-01-22	2		2	1	1	2018-11-09	2019-01-07	2020-02-08
2021-01-19	1	Homa Bay CTRH	1380	1	6	2	1	0		2002-06-15	0	10	6		2012-09-03	2012-09-03	2012-10-29	7			2	22	130		0												3		2020-12-12	2020-12-12	2021-02-04	3		3	0
2021-01-19	1	Homa Bay CTRH	1381	0	6	2	1	1		2002-08-06	0	12	6		2011-11-04	2011-11-04	2014-11-25	15			1	35	166		0												15		2020-12-12	2020-12-12	2021-01-22	2		3	0
2021-01-19	1	Homa Bay CTRH	1382	1	6	2	1	1		2011-06-20	0	0	6		2011-06-20	2011-06-20	2011-06-20	8			2	16	105		0												11		2020-12-05	2020-12-05	2021-02-06	3		3	0
2021-01-19	1	Homa Bay CTRH	1383	1	6	2	1	1		2003-06-15	0	8	6		2011-05-23	2011-06-07	2011-07-27	8		163	2	24	108		0												17		2020-11-21	2020-11-21	2021-01-23	3		3	0
2021-01-19	1	Homa Bay CTRH	1384	1	6	2	1	1		2007-02-16	0	4	6		2011-02-16	2011-02-16	2011-03-02	1			2	16	170		0												17		2020-12-19	2020-12-19	2021-05-08	7		3	0
2021-01-19	1	Homa Bay CTRH	1385	1	6	2	1	1		2006-06-15	0	4	6		2011-02-04	2011-02-04	2011-04-01	1			3	12	114		0												1		2021-01-19	2021-01-19	2021-03-06	3		3	0
2021-01-20	9	Rachuonyo DH	9289	1	4	4				1998-06-15	0	17	2		2015-11-03	2015-11-03	2015-11-03	13		623	1	54.9	164	23.3	0												17		2020-12-22	2020-12-22	2021-01-19	2		99
2021-01-20	9	Rachuonyo DH	9290	1	6	4				1999-08-12	0	17	2		2017-01-09	2017-01-09	2017-01-09	13		401	1	65.8	158.5	26	0												17		2021-01-05	2021-01-05	2021-02-02	2		3
2021-01-20	9	Rachuonyo DH	9291	1	6	4				1994-06-15	0	20	2		2014-12-05	2014-12-05	2014-12-05	13			1	72	161	29.8	0												17		2020-12-01	2020-12-01	2020-12-01	2		3
2021-01-20	9	Rachuonyo DH	9292	1	4	4				1992-06-15	0	20	2		2011-10-07	2012-02-07	2012-12-14	12		339	1	54	160		0												17		2021-01-04	2021-01-04	2021-02-04	2		3
2021-01-20	9	Rachuonyo DH	9293	1	1	4				1984-04-15	0	30	2		2012-11-08	2012-12-10	2014-09-16	13		355	1	56	160	20.1	0												17		2021-01-14	2021-01-14	2021-02-09	2		3
2021-01-20	9	Rachuonyo DH	9295	0	4	5				1984-06-15	0	28	4		2011-12-15	2011-12-15	2012-06-15	1		253	2	62	171		0												17		2020-11-04	2020-11-04	2021-02-02	4		3
2021-01-20	9	Rachuonyo DH	9296	1	4	5				1985-12-29	0	26	4		2012-08-02	2012-08-02	2012-08-02	1		122	1	61	163	22.9	0												13		2020-12-16	2020-09-22	2021-03-15	7		3
2021-01-20	1	Homa Bay CTRH	1386	1	6	2	0	0		2000-07-06	0	11	1		2011-07-07	2011-07-07	2011-09-12	2		126	3	27	104		0												15		2020-12-19	2020-12-19	2021-01-23	2		3	0
2021-01-20	1	Homa Bay CTRH	1387	1	6	2	0	1		1998-05-16	0	13	6		2011-05-16	2011-05-16	2011-06-07	13			2	30	144		0												4		2020-12-18	2020-12-19	2020-03-20	4		3	0
2021-01-20	1	Homa Bay CTRH	1400	0	6	1	1	0		2009-05-07	0	3	2		2011-10-07	2011-10-07	2012-07-03	1			3	13	103	669	1	2014-03-26	2		3	12	111				1		11		2020-12-10	2020-12-10	2021-03-06	4		3	1	0	2015-01-14
2021-01-20	1	Homa Bay CTRH	1401	1	6	2	1	1		2008-12-22	0	2	2		2011-01-20	2011-01-20	2011-05-25	7		1328	2	11	98		0												7		2021-01-09	2021-01-09	2021-04-03	4		3	0
2021-01-20	1	Homa Bay CTRH	1402	1	6	2	1	1		2001-06-13	0	11	6		2012-06-06	2012-06-13	2012-09-04	17		185	3	28	115		0												17		2020-11-07	2020-11-07	2021-02-08	4		3	0
2021-01-20	1	Homa Bay CTRH	1403	0	6	2	1	0		2009-09-18	0	3	2		2013-01-14	2013-01-14	2013-03-21	7		695	2	15			0												11		2020-12-19	2020-12-19	2021-03-06	4		3	0
2021-01-20	1	Homa Bay CTRH	1404	0	6	2	1	0		2007-11-05	0	3	2		2010-11-02	2010-11-02	2011-01-05	8			3	13			0												11		2021-01-07	2021-01-07	2021-04-08	4		3	0
2021-01-20	1	Homa Bay CTRH	1405	1	6	2	1	0		2007-08-01	0	4	6		2010-10-22	2010-10-22	2012-02-02	1		1472	3	14			0												6		2021-01-09	2021-01-09	2021-04-03	4		3	0
2021-01-20	1	Homa Bay CTRH	1406	1	6	2	1	0		2009-06-18	0	1	2		2011-03-10	2011-03-10	2011-06-17	1			3	10	108		0												9		2021-01-09	2021-01-09	2021-03-20	4		3	0
2021-01-20	1	Homa Bay CTRH	1407	1	1	2	1	0		2007-06-05	0	3	2		2011-02-17	2011-02-17	2011-03-07	1			3	13	108		0												10		2021-01-09	2021-01-09	2021-04-03	4		3	0
2021-01-20	1	Homa Bay CTRH	1408	1	6	2	1	1		2001-06-09	0	9	6		2010-11-07	2010-12-12	2011-01-18	1		456	1	25	105		0												15		2020-10-22	2020-10-22	2021-01-22	4		3	0
2021-01-20	1	Homa Bay CTRH	1409	0	6	2	1	0		2000-11-11	0	10	6		2010-11-12	2010-11-12	2010-12-31	17			2	24	108		0												17		2020-12-02	2020-12-02	2021-01-23	3		3	0
2021-01-21	1	Homa Bay CTRH	1412	0	4	5				1969-09-23	0	41	6		2008-08-18	2010-09-24	2010-09-27	19		557	3	62	166		0												13		2019-08-12	2019-08-12	2019-09-14	2		99	0
2021-01-21	1	Homa Bay CTRH	1413	1	6	5				1977-09-12	0	33	6		2010-09-13	2010-09-13	2010-11-11	13		228	2	80	166		0												17		2020-12-02	2020-12-02	2021-01-25	2		3	0
2021-01-21	1	Homa Bay CTRH	1414	1	4	5				1986-10-16	0	29	6		2004-10-12	2004-10-12	2016-08-03	13		522	2	42	150		0												17		2020-10-26	2020-10-26	2021-05-04	7		3	0
2021-01-21	1	Homa Bay CTRH	1415	1	5	5				1963-08-31	0	47	6		2010-08-10	2010-08-31	2010-12-07	13		233	2	50	156		0												17		2020-12-08	2020-12-08	2021-02-09	3		3	0
2021-01-21	1	Homa Bay CTRH	1416	1	5	5				1978-08-17	0	37	6		2010-08-17	2010-08-17	2015-10-05	13		421	2	54	166		0												17		2021-01-05	2021-01-05	2021-03-30	3		3	0
2021-01-21	1	Homa Bay CTRH	1417	0	5	5				1955-05-29	0	52	5		2007-05-29	2007-05-29	2007-06-12	19		360	3	51	160		0												17		2021-01-21	2021-01-21	2021-04-22	4		3	0
2021-01-21	1	Homa Bay CTRH	1418	1	5	5				2005-09-07	0	0	4		2005-09-07	2005-09-08	2005-12-08	18		270	3	45	150		0												17		2020-01-27	2020-01-27	2020-02-25	2		99	0
2021-01-21	1	Homa Bay CTRH	1419	0	4	5				1976-03-15	0	29	4		2005-03-16	2005-03-16	2005-03-16	18			4	48	155		1	2017-03-20	1 2		4	56	155			2012-01-05	9		9		2019-09-23	2019-09-23	2019-10-25	2		1	1	0	2017-05-19	2017-07-16
2021-01-21	1	Homa Bay CTRH	1420	0	4	5				1973-07-29	0	37	6		2010-07-29	2010-07-29	2010-10-29	1			3	56	170		0												17		2020-12-16	2020-12-16	2021-06-08	7		3	0
2021-01-21	1	Homa Bay CTRH	1421	1	4	5				1987-07-12	0	23	6		2010-07-12	2010-08-02	2010-08-30	1			1	56	155		0												15		2019-04-14	2019-04-14	2019-05-24	2		99	0
2021-01-21	1	Homa Bay CTRH	1422	1	1	5				1982-07-15	0	28	6		2010-07-15	2010-07-15	2010-10-29	12		201	3	50	155		0												4		2021-01-04	2021-01-04	2021-03-29	3		3	0
2021-01-21	1	Homa Bay CTRH	1423	1	4	5				1979-03-31	0	25	6		2004-04-06	2004-04-06	2004-08-05	1		211	4	45	166		0												17		2020-12-09	2020-12-09	2021-06-29	7		3	0
2021-01-21	1	Homa Bay CTRH	1424	1	4	5				1970-07-06	0	40	6		2010-07-06	2010-07-06	2010-08-02	13		237	3	52	160		0												17		2021-01-11	2021-01-11	2021-07-04	7		3	0
2021-01-21	9	Rachuonyo DH	9297	1	4	4				1983-06-15	0	30	2		2008-06-17	2008-07-22	2013-12-11	19		39	3	58	166	21	1	2020-01-06	2		2	67	164	24.9			13		4		2021-01-04	2021-01-04	2021-02-02	2		3	1	1	2020-01-06	2020-03-12	2020-04-09
2021-01-21	9	Rachuonyo DH	9298	1	5	5				1969-06-15	0	35	2		2005-05-08	2005-06-09	2005-06-09	1		557	1	62			0												17		2021-01-21	2021-01-21	2021-04-22	4		3
2021-01-21	9	Rachuonyo DH	9299	1	1	5				1989-07-15	0	24	4		2014-02-27	2014-03-05	2014-04-17	12		98	1	54.2	160	20.1	1	2017-02-01	2		3	55	160	21.5			12		4		2021-01-20	2021-01-20	2021-02-19	2		3	1	1	2017-02-01	2017-03-07	2017-04-04
2021-01-21	9	Rachuonyo DH	9300	0	4	5				1972-06-15	0	37	4		2010-01-12	2010-01-12	2010-01-12	13		111	1	66	181		1	2018-12-18	2		1	66	177	20.5			13		15		2021-01-05	2021-01-05	2021-04-01	4		3	1	1	2018-12-18	2019-03-18	2019-04-16
2021-01-21	9	Rachuonyo DH	9301	0	4	5				1967-10-15	0	45	4		2013-10-04	2013-10-07	2013-10-08	12			4	44	174		0												17		2020-11-12	2020-11-12	2021-02-12	4		3
2021-01-21	9	Rachuonyo DH	9302	0	4	5				1967-09-15	0	37	5		2004-10-25	2004-10-29	2004-10-29	19		14	4				0												17		2020-11-02	2020-11-02	2021-04-27	7		3
2021-01-21	9	Rachuonyo DH	9303	1	4	5				1963-06-13	0	48	4		2006-04-09	2006-08-10	2012-02-03	19		242	3	62	166	18	0												11		2021-01-21	2021-01-21	2021-04-02	4		99
2021-01-21	9	Rachuonyo DH	9304	1	4	5				1982-08-03	0	33	4		2015-08-05	2015-08-05	2015-08-17	13		28	3	53	162	20.1	0												13		2021-01-11	2021-01-11	2021-02-08	2		99
2021-01-21	9	Rachuonyo DH	9305	0	4	5				1965-06-15	0	40	4		2005-08-31	2005-09-06	2006-01-24	19		180	3	60			0												17		2020-11-06	2020-08-07	2021-02-04	7		3
2021-01-25	9	Rachuonyo DH	9306	1	4	4				1998-06-15	0	20			2018-10-24	2018-10-24	2018-10-24	13			1				0												17		2021-01-19	2021-01-19	2021-02-18	2		3
2021-01-25	9	Rachuonyo DH	9307	1	4	4				1986-12-10	0	24	2		2011-06-21	2011-06-23	2011-08-04	1		489	1	52			0												17		2021-01-07	2021-01-07	2021-03-18	3		3
2021-01-25	9	Rachuonyo DH	9308	1	4	4				1987-06-15	0	23	4		2010-06-07	2010-07-21	2010-09-21	1		325	3	52	160		0												17		2021-01-25	2021-01-25	2021-02-24	2		3
2021-01-25	9	Rachuonyo DH	9309	0	4	5				1956-06-15	0	48	4		2005-05-11	2005-05-11	2005-05-11	1		273	3	66	167		0												17		2020-11-04	2020-08-06	2021-02-02	7		3
2021-01-25	9	Rachuonyo DH	9310	1	4	5				1992-06-15	0	22	4		2015-03-30	2015-03-30	2015-03-30	13		273	1	58.6	165	20	0												17		2020-11-23	2020-08-06	2021-02-22	7		3
2021-01-25	9	Rachuonyo DH	9311	1	5	5				1968-09-11	0	43	4		2012-06-19	2012-06-19	2012-06-19	1			1	60	155		0												4		2021-01-19	2021-01-19	2021-04-20	5		3
2021-01-25	9	Rachuonyo DH	9312	1	5	5				1957-05-28	0	57	4		2010-07-12	2010-07-12	2014-11-13	13			1				0												17		2020-11-27	2020-11-22	2021-02-22	4		3
2021-01-25	9	Rachuonyo DH	9313	0	4	5				1991-12-08	0	25	4		2017-05-10	2017-05-10	2017-05-10	13			3	74	183	22	0												17		2021-01-06	2020-10-08	2021-04-06	7		3
2021-01-25	9	Rachuonyo DH	9314	0	4	5				1974-02-15	0	36	4		2010-04-26	2010-04-26	2010-06-29	1		58	2	50	167		0												17		2020-11-13	2020-11-13	2021-02-12	4		3
2021-01-25	9	Rachuonyo DH	9315	1	4	5				1968-06-15	0	42	4		2011-04-01	2011-04-01	2011-04-01	12		541	2	53	162		0												17		2020-11-13	2020-08-14	2021-02-12	7		3
2021-01-25	9	Rachuonyo DH	9316	1	2	5				1976-11-12	0	40	4		2016-11-29	2016-11-29	2016-12-05	13		128	1	49	161	18.9	0												17		2020-11-26	2020-11-26	2021-02-25	4		3
2021-01-25	1	Homa Bay CTRH	1426	1	6	2	1	1		2001-05-30	0	10	1		2012-02-14	2012-02-14	2012-03-27	2			3	30	114		0												17		2020-12-19		2021-03-20	4		3	0
2021-01-25	1	Homa Bay CTRH	1427	1	6	2	1	1		2007-04-15	0	4	6		2012-01-16	2012-01-16	2012-02-24	2			3	14	108		0												17		2020-12-19	2020-12-19	2021-03-20	4		3	0
2021-01-25	1	Homa Bay CTRH	1428	1	6	2	1	1		1998-05-15	0	13	6		2011-05-16	2011-05-16	2011-06-07	13			3	30	100		1	2015-08-03	2		3	40	111				14		4		2020-12-16	2020-12-16	2021-03-20	4		3	1	0	2015-12-13	2016-04-19
2021-01-25	1	Homa Bay CTRH	1429	0	6	2	0	0		2000-03-14	0	11	1		2011-03-13	2011-03-15	2011-05-13	1		332	3	29	117		0												17		2021-01-12	2021-01-12	2021-04-13	4		3	0
2021-01-25	1	Homa Bay CTRH	1430	1	6	2	1	1		2006-03-18	0	5	4		2011-03-18	2011-03-18	2011-06-23	2		431	3	19	87		0												17		2020-11-07	2020-11-07	2021-01-23	4		3	0
2021-01-25	1	Homa Bay CTRH	1431	1	6	2	1	1		2004-10-31	0	6	2		2010-10-11	2010-11-01	2010-12-30	1		809	3	15	100		0												17		2020-12-19	2020-12-19	2021-03-20	4		3	0
2021-01-25	1	Homa Bay CTRH	1432	1	4	2	1	1		2007-10-27	0	4	4		2011-12-30	2012-01-04	2012-03-15	2		111	3	14	89		0												15		2020-10-19	2020-10-19	2021-03-24	6		3	0
2021-01-25	1	Homa Bay CTRH	1433	0	4	2	1	1		2008-03-06	0	3	2		2011-12-16	2011-12-16	2012-01-20	1			3	16	85		0												9		2020-12-17	2020-12-17	2021-03-06	4		3	0
2021-01-25	1	Homa Bay CTRH	1434	0	6	2	1	1		2007-11-28	0	4	6		2011-11-28	2011-11-28	2012-01-24	1			1	23	92		0												1		2020-12-07	2020-12-07	2021-02-06	3		3	0
2021-01-25	1	Homa Bay CTRH	1435	0	6	2	0	0		2000-06-25	0	10	6		2010-05-15	2011-04-29	2011-04-29	1		239	4	31	125		0												17		2021-01-09	2021-01-09	2021-04-03	4		3	0
2021-01-25	1	Homa Bay CTRH	1436	1	6	2	1	1		2004-11-10	0	6	6		2011-04-26	2011-04-26	2011-05-24	1			4	11	85		1	2019-03-23	2		4	20	117						9		2021-01-18	2021-01-18	2021-03-06	3		3	1	0	2019-04-30	2019-05-30
2021-01-25	1	Homa Bay CTRH	1437	0	6	2	1	1		2006-01-24	0	5	2		2011-07-22	2011-07-22	2011-08-19	1			1	17	108		0												10		2021-01-14	2021-01-14	2021-02-18	2		3	0
2021-01-25	1	Homa Bay CTRH	1438	1	6	2	1	1		2006-02-28	0	9	2		2012-02-11	2012-02-29	2015-09-23	8			1	30	130		0												17		2020-01-28	2020-01-28	2020-11-18	7		3	0
2021-01-19	1	Homa Bay CTRH	1451	0	4	5				1980-07-20	0	33	6		2012-07-20	2012-07-20	2013-10-22	13		462	2	66			0												17		2020-12-10	2020-12-10	2021-06-08	7		3
2021-01-19	1	Homa Bay CTRH	1452	0	4	5				1974-09-06	0	38	6		2012-08-10	2012-09-27	2012-10-03	13		234	1	61	166		0												17		2021-01-11	2021-01-11	2021-04-12	4		3
2021-01-19	1	Homa Bay CTRH	1453	1	4	5				1988-06-15	0	27	2		2016-05-03	2016-05-03	2016-05-03	13		278	1	54.7	168		0												17		2020-12-16	2020-12-16	2021-06-08	7		3
2021-01-19	1	Homa Bay CTRH	1454	0	4	5				1978-06-15	0	37	6		2016-03-10	2016-03-10	2016-05-10	13		114	1	71			0												17		2020-10-27	2020-10-27	2021-02-08	4		3
2021-01-19	1	Homa Bay CTRH	1456	1	6	5				1998-03-09	0	17	1		2015-03-23	2015-03-23	2015-03-23	13		172	3	42	167.2		0												17		2021-01-13	2021-01-13	2021-03-22	3		3
2021-01-19	1	Homa Bay CTRH	1457	1	1	5				1992-11-21	0	22	2		2014-11-20	2014-11-20	2014-12-04	13		568	1	61.5			0												17		2020-12-07	2020-12-07	2021-03-15	4		3
2021-01-19	1	Homa Bay CTRH	1458	1	4	5				1985-08-01	0	28	4		2014-07-30	2014-07-30	2014-07-30	13		679	1				0												17		2020-12-01	2020-12-01	2021-03-02	4		3
2021-01-19	1	Homa Bay CTRH	1459	1	4	5				1984-06-15	1	31	6		2014-05-19	2014-05-19	2015-07-21	13		505	1	82	164		0												17		2020-12-08	2020-12-08	2021-03-10	4		3
2021-01-19	1	Homa Bay CTRH	1460	1	4	5				1965-06-15	1	48	6		2014-03-06	2014-03-06	2014-04-04	13		91	2	46			0												17		2020-12-15	2020-12-15	2021-02-23	3		3
2021-01-19	1	Homa Bay CTRH	1461	1	4	5				1988-11-29	0	25	6		2013-10-29	2013-10-29	2013-12-04	13		198	1	70	162		0												17		2020-11-24	2020-11-24	2021-06-16	7		3
2021-01-19	1	Homa Bay CTRH	1462	1	1	5				1973-11-13	0	39	6		2013-10-14	2013-10-14	2013-10-14	19		626	3				0												17		2020-12-22	2020-12-22	2021-07-05	7		3
2021-01-20	1	Homa Bay CTRH	1463	1	5	5				1986-08-12	0	29	6		2009-08-06	2014-03-10	2016-05-12	13		494	1	46	163	17.31	0												13		2018-08-06	2018-08-06	2018-09-03	2		3
2021-01-20	1	Homa Bay CTRH	1464	1	1	5				1981-09-05	0	35	6		2013-09-05	2013-09-05	2016-09-05	13		680	1	62	163.3	23.25	0												17		2020-11-23	2020-11-23	2021-06-15	7		3
2021-01-20	1	Homa Bay CTRH	1466	1	4	5				1983-06-15	1	32	4		2015-02-02	2015-02-02	2015-10-22	13		1611	1				0												4		2020-12-07	2020-12-07	2020-12-07			3
2021-01-20	1	Homa Bay CTRH	1467	1	6	5				1998-03-10	0	18	6		2015-03-10	2015-03-10	2016-12-29	13		1061	1	48	157	19.47	0												13		2019-01-24	2019-01-24	2019-03-02	2		3
2021-01-20	1	Homa Bay CTRH	1468	1	4	5				1963-10-14	0	52	6		2015-10-14	2015-10-14	2016-01-16	13		215	1	77	161.2	29.63	0												17		2020-12-15	2020-12-15	2021-01-29	1		3
2021-01-20	1	Homa Bay CTRH	1469	0	1	5				1967-06-04	0	47	6		2014-11-03	2015-04-02	2015-04-02	13		16	4	48	170.8	16.45	0												13		2019-02-05	2019-02-05	2019-09-11	7		3
2021-01-20	1	Homa Bay CTRH	1470	1	4	5				1992-05-01	0	23	6		2015-06-08	2015-06-09	2015-09-15	13		311	1	54			0												17		2020-11-17	2020-11-17	2021-01-20	3		3
2021-01-20	1	Homa Bay CTRH	1471	0	4	5				1965-11-21	0	43	6		2008-11-21	2008-11-21	2009-01-23	19		255	4				0												17		2020-12-16	2020-12-16	2021-06-08	7		3
2021-01-20	1	Homa Bay CTRH	1472	0	4	5				1963-06-29	0	52	6		2015-06-23	2015-06-23	2015-12-07	13		54	1	53	177	16.92	0												17		2020-12-21	2020-12-21	2021-07-05	7		3
2021-01-20	1	Homa Bay CTRH	1474	1	4	3				1989-08-18	0	26	4		2015-10-30	2015-10-30	2015-10-30	13		634	2	26			0												17		2020-12-02	2020-12-02	2021-02-08	2		3
2021-01-21	1	Homa Bay CTRH	1476	1	1	5				1980-07-15	0	35	6		2015-05-25	2015-05-26	2015-11-11	13		244	1	70			0												17		2020-12-08	2020-12-08	2021-03-10	4		3
2021-01-21	1	Homa Bay CTRH	1477	1	6	5				1986-01-22	0	29	6		2015-07-11	2015-07-14	2015-08-03	13			3	58			0												17		2021-01-18	2021-01-18	2021-02-15	2		3
2021-01-21	1	Homa Bay CTRH	1478	1	4	5				1983-09-21	0	29	6		2011-09-21	2011-09-21	2013-06-24	13		587	1	60	170		0												13		2020-03-05	2020-03-05	2020-03-18	1		3
2021-01-21	1	Homa Bay CTRH	1480	0	4	5				1968-08-23	0	43	6		2011-08-24	2011-08-24	2011-10-04	2		230	4	69	183		0												17		2020-08-12	2020-08-12	2021-02-09	7		3
2021-01-21	1	Homa Bay CTRH	1481	1	4	5				1959-08-04	0	52	6		2011-06-17	2011-08-04	2012-04-11	13		558	1	58	166		0												17		2020-12-16	2020-12-16	2021-02-23	3		3
2021-01-21	1	Homa Bay CTRH	1482	1	1	5				1966-07-26	0	45	6		2011-07-28	2011-07-28	2011-09-06	1		60	3	52	163		0												17		2021-01-07	2021-01-07	2021-07-12	7		3
2021-01-21	1	Homa Bay CTRH	1483	1	6	5				1999-07-14	0	15	4		2011-07-14	2011-07-14	2014-10-09	13		595	1	67	166	24.31	0												17		2020-11-07	2020-11-07	2021-02-06	4		3
2021-01-21	1	Homa Bay CTRH	1484	1	5	5				1962-07-06	0	49	6		2011-07-07	2011-07-07	2011-08-02	13		41	3	65	176		0												17		2020-03-25	2020-03-25	2020-06-29	4		3
2021-01-21	1	Homa Bay CTRH	1485	1	4	5				1988-05-15	0	25	6		2011-08-02	2011-08-02	2013-10-15	1		426	1	54			0												17		2021-01-19	2021-01-19	2021-02-16	2		3
2021-01-21	1	Homa Bay CTRH	1487	0	4	5				1971-05-31	0	43	6		2011-05-31	2011-05-31	2014-07-04	13		413	1	60			0												17		2020-11-24	2020-11-24	2021-03-08	4		3
2021-01-22	1	Homa Bay CTRH	1488	1	5	5				1987-05-17	0	24	6		2011-05-17	2011-05-17	2011-08-01	2		106	3	47	158		0												17		2020-11-18	2020-11-18	2021-03-02	4		3
2021-01-22	1	Homa Bay CTRH	1489	1	1	5				1970-05-08	0	41	3		2006-03-15	2011-05-09	2011-05-09	1		493	1	60	175.5		0												17		2020-10-14	2020-10-14	2021-01-25	4		3
2021-01-22	1	Homa Bay CTRH	1491	1	4	5				1984-12-09	0	26	6		2011-03-16	2011-03-25	2011-06-02	13		345	1	58	164		0												17		2020-10-14	2020-10-14	2021-01-25	4		3
2021-01-22	1	Homa Bay CTRH	1493	0	4	5				1979-07-01	0	31	6		2011-03-11	2011-03-11	2011-04-21	13		236	3	77	187		0												17		2021-01-18	2021-01-18	2021-03-22	3		3
2021-01-22	1	Homa Bay CTRH	1494	1	5	5				1982-06-15	1	28	6		2011-01-07	2011-01-07	2011-05-03	13		91	1	43	162		0												17		2020-12-07	2020-12-07	2021-02-03	3		3
2021-01-22	1	Homa Bay CTRH	1495	1	4	5				1975-02-15	0	41	6		2011-02-15	2011-02-15	2016-08-31	13		1246	2	68	162	25.91	0												17		2021-01-18	2021-01-18	2021-02-22	2		3
2021-01-22	1	Homa Bay CTRH	1496	0	4	5				1974-06-15	1	36	6		2011-01-31	2011-01-31	2011-03-11	1		18	2	71	177.5		0												17		2020-12-01	2020-12-01	2021-03-15	3		3
2021-01-22	1	Homa Bay CTRH	1497	1	4	5				1986-02-15	0	25	2		2010-12-10	2010-12-10	2011-03-02	1		269	1	48	153		0												13		2019-10-07	2019-10-07	2019-12-02	3		3
2021-01-26	9	Rachuonyo DH	9317	1	4	5				1976-09-24	0	32	4		2008-06-23	2008-07-15	2009-04-21	19		349	1	58			0												17		2020-11-20	2020-11-20	2021-05-20	7		3
2021-01-26	9	Rachuonyo DH	9318	1	4	5				1965-06-15	0	42	5		2008-01-27	2008-02-08	2008-05-21	1		167	3	83	165		0												17		2020-11-23	2020-11-23	2021-05-21	7		3
2021-01-26	9	Rachuonyo DH	9319	1	4	5				1988-10-05	0	26	5		2014-11-24	2014-11-24	2014-11-24	13		570	3	58	166		0												13		2019-05-23	2019-05-23	2021-08-28	4		3
2021-01-26	9	Rachuonyo DH	9320	1	4	5				1976-09-20	0	31	4		2005-12-23	2005-12-23	2008-07-03	12		266	1				0												13		2019-09-17	2019-09-17	2019-10-14	2		3
2021-01-26	9	Rachuonyo DH	9321	1	4	5				1994-06-15	0	21	4		2015-11-14	2015-11-23	2015-11-26	13		462	1	54	169	18.9	0												13		2019-03-29	2019-03-29	2019-03-26	4		3
2021-01-26	9	Rachuonyo DH	9322	1	2	5				1989-06-15	0	25	2		2014-06-26	2014-08-26	2015-01-30	13		231	1				0												13		2019-03-04	2019-03-04	2019-05-09	3		3
2021-01-26	9	Rachuonyo DH	9323	1	4	4				2003-01-01	0	7			2010-06-09	2010-06-09	2010-06-09	1			3				0												15		2020-12-02	2020-12-02	2021-01-27	3		3
2021-01-26	9	Rachuonyo DH	9324	1	4	4				1990-06-15	0	28	2		2019-02-22	2019-02-22	2019-02-22	13			1				0												17		2021-01-07	2021-01-07	2021-03-30	4		3
2021-01-26	9	Rachuonyo DH	9325	1	4	4				1986-08-02	0	23	2		2007-08-13	2007-08-13	2009-11-19	12		501	2	49.5	155	19	1	2020-02-10	1 2		1	59	155	24		2017-01-18	4		17		2021-01-04	2021-01-04	2021-02-04	2		3	1	1	2020-02-10	2020-04-01	2020-06-10
2021-01-26	9	Rachuonyo DH	9326	1	4	4				1997-05-06	0	19	3		2017-04-28	2017-05-02	2017-05-02	13		760	1	57		20.9	0												17		2020-12-16	2020-12-16	2021-02-16	3		3
2021-01-26	9	Rachuonyo DH	9327	1	6	5				1989-06-15	0	23	4		2008-06-10	2008-06-10	2012-07-25	1		78	2	55	164	19.5	0												13		2021-01-22	2021-01-22	2021-07-22	7		3
2021-01-26	9	Rachuonyo DH	9328	1	1	5				1978-06-15	0	34	4		2012-06-27	2012-06-27	2012-06-27	13			4				0												17		2020-10-04	2020-11-04	2021-02-02	4		3
2021-01-26	9	Rachuonyo DH	9329	0	1	5				1960-12-15	0	51	4		2012-10-11	2012-10-11	2012-12-09	19		223	3	54	162		0												17		2020-11-27	2020-11-27	2021-05-27	7		3
2021-01-27	9	Rachuonyo DH	9330	0	4	5				1966-06-15	0	45	4		2011-08-01	2011-09-01	2011-09-01	1		160	2	53	168	18.8	0												4		2020-10-09	2020-08-11	2021-02-05	7		3
2021-01-27	9	Rachuonyo DH	9332	0	4					1979-08-06	0	28	4		2007-09-24	2007-09-24	2007-10-31	13		159	3	61	165	23.8	0												17		2020-09-30	2020-07-02	2021-01-28	7		3
2021-01-27	9	Rachuonyo DH	9333	1	3	5				1980-06-15	0	30			2009-07-27	2009-07-27	2010-07-12	13			2	51	165		0												17		2021-01-25	2021-01-25	2021-03-26	3		3
2021-01-27	9	Rachuonyo DH	9334	0	4	5				1984-12-29	0	30			2011-06-14	2011-07-14	2015-02-19	1			2		182		0												17		2021-01-15	2021-01-15	2021-06-15	7		3
2021-01-27	9	Rachuonyo DH	9335	1	4	5				1979-04-14	0	37	4		2016-09-19	2016-09-19	2016-09-19	13		846	1		161		0												17		2021-01-05	2021-01-05	2021-04-01	4		3
2021-01-27	9	Rachuonyo DH	9336	1	5	5				1966-04-04	0	40	4		2007-03-01	2007-04-02	2007-04-02	13		17	3		163		0												17		2020-12-11	2020-12-11	2021-06-10	7		3
2021-01-27	9	Rachuonyo DH	9337	1	4	3				1992-06-15	0	14	2		2005-11-23	2005-11-23	2006-09-12	1		43	1	69.5	166	25	0												17		2021-01-18	2021-01-18	2021-02-18	2		3
2021-01-27	9	Rachuonyo DH	9338	1	4	5				1984-06-15	0	23	4		2006-06-26	2006-06-26	2007-06-15	12		19	2	43	160		0												17		2020-12-04	2020-12-04	2021-02-04	3		3
2021-01-27	9	Rachuonyo DH	9339	1	4	5				1984-09-24	0	24	4		2008-06-04	2008-06-04	2008-12-24	19		243	2	56	163		0												10		2021-01-19	2021-01-19	2021-07-19	7		3
2021-01-27	9	Rachuonyo DH	9340	0	5	5				1972-12-24	0	36	4		2006-06-17	2006-06-17	2009-06-11	19		322	2	58	170		0												17		2020-11-19	2020-11-19	2021-05-18	7		99
2021-01-27	9	Rachuonyo DH	9341	0	4	5				1957-06-15	0	48	4		2006-03-03	2006-03-03	2006-03-03	1		671	2	76	175		0												17		2021-01-21	2021-01-21	2021-07-21	7		99
2021-01-27	9	Rachuonyo DH	9342	1	1	5				1973-10-22	0	42	2		2008-04-17	2008-04-25	2016-08-05	13		1016	2	60	163	22.4	0												17		2021-01-22	2021-01-22	2021-07-22	7		3
2021-01-27	9	Rachuonyo DH	9343	0	1	5				1956-04-20	0	50	4		2006-06-15	2006-06-15	2007-01-11	19			3	58	180		0												11		2020-11-23	2020-11-23	2021-02-22	4		3
2021-01-27	9	Rachuonyo DH	9344	1	4	5				1977-06-15	0	28	2		2004-07-11	2004-12-31	2005-07-22	19		148	3	65	165		1	2016-11-03	2		3	58	165	21.3			12		10		2020-11-17	2020-11-17	2021-05-14	7		3	1	1	2016-12-13	2017-01-12	2017-02-10
2021-01-28	9	Rachuonyo DH	9345	0	6	2	1			2003-07-11	0	5	4		2008-08-25	2008-08-25	2008-12-22	18		388	2	17	115.5		0												17		2021-01-23	2021-01-23	2021-04-17	4		3
2021-01-27	9	Rachuonyo DH	9331	0	4	5				1985-06-15	0	31	4		2016-10-31	2016-10-31	2016-10-31	13		257	3	56	169	19.67	0												17		2020-12-18	2020-12-18	2021-03-19	4		99
2021-01-25	1	Homa Bay CTRH	1425	1	6	2	1	1		2008-06-15	0	4	2		2012-04-02	2012-04-10	2012-06-19	2		589	3	11	87		0												11		2021-01-07	2021-01-07	2021-01-07	2		3	0
2021-01-26	1	Homa Bay CTRH	1439	0	6	2	1	0		2003-11-04	0	14	4		2013-08-16	2018-02-13	2018-02-13	8			1	8	95		1	2018-06-21	2		1	15	115				8		4		2020-01-13	2020-01-13	2020-01-13		0		1	1	2018-08-23	2018-09-23	2018-12-14
2021-01-26	1	Homa Bay CTRH	1444	1	6	2	1	1		2005-09-27	0	8	5		2013-07-15	2013-07-15	2013-11-08	1		131	3	24	108		1	2018-09-27	1 2		3	43	135				1		15		2020-11-07	2020-11-07	2021-01-06	3		3	1	0	2018-12-21	2019-02-15
2021-01-26	1	Homa Bay CTRH	1600	1	6	1	1	1		2012-09-22	0	1	2		2014-05-08	2014-05-08	2014-05-08	3			2	6	87		1	2019-10-28	2		1	16	100			2020-12-11	3		6		2021-01-14	2021-01-14	2021-02-18	2		3	1	1	2019-11-20	2019-12-15	2020-01-20
2021-01-26	1	Homa Bay CTRH	1601	0	6	1	1	1		2013-01-25	1	1	2		2014-08-28	2014-08-28	2014-08-28	9			1	10	99		0												11		2021-01-21	2021-01-21	2021-02-18	2		3	0
2021-01-26	1	Homa Bay CTRH	1602	1	6	2	1	1		2004-11-17	0	10	6		2014-11-17	2014-11-17	2015-06-11	1		863	1	30	108		0												15		2020-12-19	2020-12-19	2021-03-20	4		3	0
2021-01-26	1	Homa Bay CTRH	1442	0	6	2	0	0		2000-11-26	0	13	6		2006-08-10	2013-11-26	2013-11-26	1			3	15	132		0												15		2020-08-13	2020-08-13	2020-11-13	4		3	0
2021-01-26	1	Homa Bay CTRH	1443	1	6	2	1	1		2008-06-15	0	5	6		2013-09-06	2013-09-06	2013-10-18	1		273	2	15	120		1	2015-11-05	2		1	20	120				9		14		2020-12-05	2020-12-05	2021-02-28	3		3	1	1	2016-06-30	2016-07-30	2016-08-17
2021-01-26	1	Homa Bay CTRH	1445	1	6	2	1	1		2005-03-15	0	10	6		2013-10-15	2013-11-01	2015-03-19	1			2	24	109		1	2020-02-18	2		1	51	160						15		2021-01-23	2021-01-23	2021-04-17	4		3	1	1	2020-02-27	2020-03-25	2020-06-22
2021-01-26	1	Homa Bay CTRH	1446	0	6	2	1	1		2013-11-18	0	0	4		2013-11-18	2013-12-02	2014-01-22	1		301	3	19	99		0												17		2021-01-25	2021-01-25	2021-02-06	2		3	0
2021-01-26	1	Homa Bay CTRH	1447	0	6	2	1	1		2013-04-19	0	0	2		2013-10-22	2013-10-22	2014-02-11	3			1	9	88		1	2017-09-14	2		1	16					3		11		2020-11-05	2020-11-05	2021-02-04	4		3	1	1	2017-10-20	2017-12-15	2018-01-14
2021-01-26	1	Homa Bay CTRH	1448	1	6	2	1	1		2007-09-02	0	5	2		2013-07-24	2013-07-24	2013-07-24	1			2	15	99		0												17		2021-01-19	2021-01-19	2021-04-20	4		3	0
2021-01-26	1	Homa Bay CTRH	1449	0	6	2	1	1		2013-11-11	0	0	2		2014-02-03	2014-05-22	2014-05-22	3			1	7	85		0												3		2020-12-07	2020-12-07	2021-03-09	4		3	0
2021-01-27	1	Homa Bay CTRH	1603	0	6	1	0	0		2018-05-12	0	1	2		2019-07-12	2019-07-17	2019-07-17	9			1	5	78		0												9		2019-07-17	2019-07-17	2019-07-31		0	3	0
2021-01-27	1	Homa Bay CTRH	1604	1	6	1	0	1		2019-11-15	0	0	2		2019-11-19	2019-11-19	2019-11-20	9			1	4	74		0												9		2021-01-12	2021-01-12	2021-02-28	2		3	0
2021-01-27	1	Homa Bay CTRH	1605	0	6	2	1	1		2001-10-16	0	8	6		2007-10-16	2007-10-16	2010-08-02	7		273	2	23	87		1	2018-10-27	2		1	42	132				7		17		2021-01-14	2021-01-14	2021-02-18	2		3	1	0	2018-11-23	2019-01-12
2021-01-27	1	Homa Bay CTRH	1606	0	6	2	0	0		1998-06-15	0	20	4		2008-09-15	2018-12-14	2018-12-14	1			1	25	119		0												15		2019-09-03	2019-09-03	2019-09-03		0	99	0
2021-01-27	1	Homa Bay CTRH	1607	0	6	2	1	1		2009-09-15	0	8	2		2013-12-15	2018-08-09	2018-08-09	8			1	25	118		1	2018-10-29	2		1	30	123						8		2020-09-14	2020-09-14	2020-10-29	2		3	1	1	2018-09-01	2018-12-17	2019-02-20
2021-01-27	1	Homa Bay CTRH	1609	1	6	2	1	1		2008-06-15	0	9	4		2017-12-12	2017-12-12	2017-12-12	8			3	15	88		0												3		2021-01-18	2021-01-18	2021-03-06	3		3	0
2021-01-27	1	Homa Bay CTRH	1610	1	6	2	1	1		2009-06-15	0	8	4		2018-01-16	2018-01-16	2018-01-16	9			1	16	102		0												17		2020-11-21	2020-11-22	2021-02-06	4		3	0
2021-01-27	1	Homa Bay CTRH	1611	0	6	2	1	1		2006-10-14	0	2	2		2009-01-26	2009-01-26	2009-01-26	7			3	25	109		0												3		2020-11-21	2020-11-21	2021-02-20	4		3	0
2021-01-27	1	Homa Bay CTRH	1613	0	6	1	1	1		2014-06-02	0	0	2		2015-01-06	2015-03-19	2015-03-19	9			2	18	100		0												11		2020-11-26	2020-11-26	2021-02-04	3		3	0
2021-01-27	1	Homa Bay CTRH	1614	0	6	2	1	1		2005-06-15	0	6	4		2012-05-03	2012-05-03	2012-05-03	2			2	15	108		1	2018-04-05	2		2	20	128						9		2020-12-05	2020-12-05	2021-03-21	4		3	1	1	2018-05-25	2018-06-02	2018-11-24
2021-01-27	1	Homa Bay CTRH	1615	1	6	1	1	1		2008-12-03	0	3	4		2008-12-03	2008-12-03	2012-03-30	1		273	1	27	109		0												9		2021-01-23	2021-01-23	2021-04-17	4		3	0
2021-01-27	1	Homa Bay CTRH	1616	0	6	1	1	1		2012-06-15	0	1	2		2013-03-29	2013-03-29	2013-07-27	8			1	17	85		0												8		2019-10-31	2019-10-31	2019-11-25	2		99	0
2021-01-27	1	Homa Bay CTRH	1620	0	6	1	1	1		2013-12-17	0	3	4		2017-07-31	2017-07-31	2017-07-31	8			1	14	88		0												11		2021-01-06	2021-01-06	2021-03-09	4		3	0
2021-01-27	1	Homa Bay CTRH	1621	1	6	2	1	1		2008-01-24	0	9	2		2017-05-02	2017-05-02	2017-05-02	7			2	30	104		0												17		2020-12-05	2020-12-05	2021-03-06	4		3	0
2021-01-28	1	Homa Bay CTRH	1622	1	1	2	1	1		2004-06-27	0	6	4		2008-07-08	2008-07-08	2010-12-16	1		1002	3	22	87		1	2016-03-16	2		1	32	115				1		10		2020-12-19	2020-12-19	2021-03-20	4		3	1	0	2016-05-31	2016-07-04
2021-01-28	1	Homa Bay CTRH	1623	1	1	2	0	0		2008-10-22	0	0	2		2008-10-22	2008-10-22	2009-05-22	19			3	7	108		1	2011-12-19	2		1	13	87			2010-06-16	1		17		2020-12-10	2020-12-10	2021-03-11	4		3	1	0	2012-01-26	2012-03-23
2021-01-28	1	Homa Bay CTRH	1624	0	6	2	1	1		2005-01-31	0	4	2		2008-02-01	2008-02-01	2009-11-16	19		1426	4	12	55		1	2018-07-05	2		4	25	98				3		3		2021-01-28	2021-01-28	2021-04-03	4		3	1	0	2018-08-30	2018-11-08
2021-01-28	1	Homa Bay CTRH	1625	1	6	2	1	1		2001-08-06	0	2	6		2003-08-07	2003-08-07	2004-04-19	1		218	3	14	98		0												3		2021-01-09	2021-01-09	2021-04-22	4		3	0
2021-01-28	1	Homa Bay CTRH	1626	0	6	2	0	0		1999-03-08	0	11	6		2008-08-21	2008-08-21	2011-01-03	1		356	3	28	123		1	2017-09-28	2		3	53	144						15		2021-01-21	2021-01-21	2021-02-06	2		2	1	1	2017-12-03	2018-01-24	2018-02-26
2021-01-28	1	Homa Bay CTRH	1627	0	6	2	1	0		2000-05-16	0	9	4		2010-02-10	2010-02-16	2010-03-15	8			2	10	114		1	2018-06-16	2		2	41	115						3		2020-02-06	2020-02-06	2020-03-20	2		3	1	1	2018-07-26	2018-09-22	2018-12-14
2021-01-28	1	Homa Bay CTRH	1628	1	6	2	1	1		1998-09-19	0	8	2		2006-10-13	2006-10-15	2006-10-15	2			3	52	166		0												2		2020-07-21	2020-07-21	2020-08-30	3		3	0
2021-01-28	1	Homa Bay CTRH	1629	1	6	1	0	1		2016-06-15	0	1	2		2018-02-28	2018-02-28	2018-02-28	8			1	15	98		0												8		2021-01-28	2021-01-28	2021-02-01	2		3	0
2021-01-28	1	Homa Bay CTRH	1630	0	6	2	0	0		1999-08-26	0	13	2		2012-10-03	2012-10-03	2012-10-03	13			1	18	118		0												13		2020-01-06	2020-01-06	2020-03-07	3		3	0
2021-01-28	1	Homa Bay CTRH	1631	0	6	2	1	1		2006-01-15	0	4	2		2009-06-15	2010-06-15	2010-06-15	8			1	9	87		0												17		2020-11-23	2020-11-23	2020-01-20	4		3	0
2021-01-28	1	Homa Bay CTRH	1632	1	6	2	1	1		2008-02-13	0	6	4		2015-01-23	2015-01-23	2015-01-23	8			2	25	89		0												11		2021-01-23	2021-01-23	2021-04-17	4		3	0
2021-01-28	1	Homa Bay CTRH	1633	1	6	2	0	1		1998-01-02	0	17	4		2012-03-09	2015-01-02	2015-01-02	1			1	52	155		0												17		2020-12-17	2020-12-17	2021-03-24	4		3	0
2021-01-28	1	Homa Bay CTRH	1634	0	6	2	1	0		2005-05-08	0	1	2		2006-05-09	2006-05-09	2006-05-09	1		350	3	6	85		0												6		2020-11-07	2020-11-07	2021-02-06	4		3	0
2021-01-28	1	Homa Bay CTRH	1635	1	4	2	1	1		2003-05-23	0	4	2		2006-09-22	2006-09-22	2007-08-30	19		706	3	16	98		0												1		2019-01-17	2019-01-17	2019-01-17		0	3	0
2021-01-28	1	Homa Bay CTRH	1636	0	6	2	1	1		2001-06-28	0	5	6		2006-06-29	2006-06-29	2006-08-10	1		317	3	13	88		1	2020-06-11	2		1	47	145						3		2021-01-19	2021-01-19	2021-02-20	2		3	1	1	2020-07-26	2020-08-26	2020-09-04
2021-01-28	1	Homa Bay CTRH	1637	0	6	2	1	0		2002-03-15	0	5	2		2006-03-15	2006-03-15	2007-07-04	1			2	12	88		0												9		2020-11-26	2020-11-26	2021-02-25	4		3	0
2020-09-23	2	Marindi SCH	2068	1	7	1	0	1		2017-06-11	0	1	2		2018-11-23	2019-03-25	2019-03-25	9			3	6.5	73	11	0												11		2020-07-13	2020-07-13	2020-10-14	4		3
2020-11-10	1	Homa Bay CTRH	1177	0	4	5				1977-02-04	0	40	6		2009-02-16	2009-02-16	2017-04-03	1		282	3	54.5			0												17		2020-10-26	2020-10-26	2020-12-02	3		3
2020-11-19	3	Mbita DH	3118	1	4	5				1988-06-15	0	31	4		2020-03-24	2020-03-24	2020-03-24	17		500	1	103	168		0												17		2020-12-10	2020-12-10	2021-02-26	7		3	0
2020-11-23	9	Rachuonyo DH	9009	1	7	1	0	1		2017-11-02	0	0			2017-12-14	2017-12-14	2019-01-13	9			1				0												9		2020-10-22	2020-10-22	2020-12-16	3		3
2020-12-02	9	Rachuonyo DH	9051	0	7	1	1	1		2011-02-25	0	6	2		2011-05-17	2011-05-17	2011-12-27	1		1434	3	11			0												17		2020-10-21	2020-10-21	2020-12-16	3		3
2020-12-07	4	Ndhiwa SCH	4137	0	4	5				1972-06-15	0	44	4		2016-05-10	2016-05-10	2017-02-27	13			3	65	172	21	0												17		2020-12-08	2020-12-08	2020-12-08	5		3	0
2021-01-06	9	Rachuonyo DH	9193	1	4	5				1981-12-15	0	39	4		2009-10-03	2009-10-08	2010-06-29	1		275	2	49	161	19.3	0												17		2020-07-10	2020-07-10	2021-01-08	7		3
2021-01-18	9	Rachuonyo DH	9264	1	4	5				1987-06-18	0	33	4		2018-02-07	2018-02-07	2018-02-15	13			1	55	165.5	20	0												17		2020-05-08	2020-05-08	2020-11-05	3		3
2021-01-18	9	Rachuonyo DH	9268	0	4	5				1971-06-15	0	50	4		2017-06-21	2017-06-21	2017-06-22	13		1140	1	59	169	20.6	0												17		2020-05-19	2019-11-22	2020-05-19	7		3
2021-01-20	9	Rachuonyo DH	9294	1	5	5				1950-06-05	0	70	4		2011-01-04	2011-01-07	2011-02-04	1		201	1	53	154		0												17		2021-01-07	2021-01-07	2021-04-09	4		3
2021-01-27	1	Homa Bay CTRH	1612	1	6	2	1	1		2002-05-15	0	16	4		2011-06-08	2011-06-20	2012-05-08	1			2	42	133		0												15		2020-10-03	2020-10-03	2021-02-16	4		3	0
2021-01-27	1	Homa Bay CTRH	1618	0	6	1	1	1		2012-09-11	0	6	2		2014-09-13	2014-09-13	2017-06-20	1			2	16	89		0												9		2021-01-14	2021-01-14	2021-04-15	4		3	0
2021-01-28	1	Homa Bay CTRH	1582	1	6	2	99	1		2002-04-27	0	10	4		2008-05-30	2008-05-30	2012-12-03	2		731	3	15	131		1	2019-09-12	2		1	40	156		1	2019-01-10	10		10		2021-01-04	2021-01-04	2021-02-06	2		3	1	1	2019-11-21	2019-12-06	2019-12-19
2021-01-28	1	Homa Bay CTRH	1583	1	6	2	1	1		2006-06-15	0	2	5		2008-05-14	2008-05-14	2008-05-29	19		184	3	10	86.8		0												17		2020-12-19	2020-12-19	2021-03-06	4		3
2021-01-28	1	Homa Bay CTRH	1584	1	6	2	99	1		2007-05-22	0	2	2		2007-08-03	2007-08-03	2009-03-02	19		1372	2	9.5	72		0												9		2021-01-09	2021-01-09	2021-04-03	4		3
2021-01-28	1	Homa Bay CTRH	1585	1	6	2	99	1		2005-02-21	0	2	1		2007-02-22	2007-02-22	2007-03-22	19		223	4	7.8	78		1	2016-04-07	2		4	24	119.8		4		1		9		2021-01-09	2021-01-09	2021-04-03	4		3	1	1	2016-04-07
2021-01-28	9	Rachuonyo DH	9346	1	6	2	99	1		2005-07-30	0	1	2		2005-08-30	2005-08-30	2006-05-23	19		592	2	8.7	73		0												9		2021-01-18	2021-01-18	2021-04-17	4		3
2021-01-28	1	Homa Bay CTRH	1587	1	6	2	1	1		2004-11-24	0	2	4		2005-07-25	2005-07-25	2006-10-24	7		921	3	8			0												17		2021-01-09	2021-01-09	2021-04-03	4		3
2021-01-28	1	Homa Bay CTRH	1594	1	5	5				1949-04-22	0	58	6		2004-04-13	2004-04-27	2007-04-24	19		341	3	45	160		0												17		2020-10-21	2020-10-21	2021-02-01	5		3	0
2021-01-28	1	Homa Bay CTRH	1595	1	4	5				1989-06-15	0	24	2		2009-12-11	2009-12-14	2013-06-25	13			2	53	166		0												17		2020-12-02	2020-12-02	2021-02-23	3		3	0
2021-01-28	1	Homa Bay CTRH	1596	1	4	5				1989-06-15	0	24	6		2009-12-11	2009-12-14	2013-06-25	13			2	53	166		0							23					17		2020-12-02	2020-12-02	2021-02-23	4		3	0
2021-01-28	1	Homa Bay CTRH	1597	1	4	5				1980-06-15	0	30	6		2009-12-21	2009-12-23	2010-10-27	13		366	3	51			0												17		2020-12-01	2020-12-01	2021-07-28	7		3	0
2021-01-28	1	Homa Bay CTRH	1598	1	4	5				1982-11-18	0	24	6		2005-11-18	2005-11-23	2006-01-11	1		219	3	61	174		0												17		2020-12-08	2020-12-08	2021-05-25	7		3	0
2021-01-28	1	Homa Bay CTRH	1599	0	6	5				1971-08-18	0	34	1		2005-08-18	2005-08-18	2005-10-13	1			4	76	176		0												17		2019-12-04	2019-12-04	2020-02-17	4		3	0
2020-09-29	1	Homa Bay CTRH	1032	1	7	2	1	1		2006-01-31	0	1	5		2007-02-01	2007-02-01	2007-02-01	1		72	3	5.2			1	2011-04-07	2		2	25	129		2				15		2020-09-05	2020-09-05	2020-12-05	4		3	1	1	2011-12-07	2012-02-02	2012-09-26
2021-01-07	1	Homa Bay CTRH	1245	0	4	5				1970-03-25	0	41	4		2003-04-01	2003-04-01	2011-02-11	1		726	1	82	183		1	2013-11-25	2		1	89	183		1				15		2020-08-27	2020-08-27	2020-11-26	4		3	1	1	2013-07-14	2013-07-31	2013-08-29
2021-01-18	1	Homa Bay CTRH	1295	1	4	5				1996-10-16	0	15	6		2011-10-17	2011-10-17	2011-11-15	13		242	4	43			0												13		2019-12-18	2019-12-18	2019-12-18	88	0	3
2021-01-13	1	Homa Bay CTRH	1264	1	1	5				1952-10-05	0	15	6		2011-11-01	2011-11-01	2011-12-13	1		285	1	55			0												17		2020-10-07	2020-10-07	2021-01-18	4		3
2021-01-13	1	Homa Bay CTRH	1269	1	4	5				1983-12-27	0	28	2		2011-12-27	2011-12-27	2011-12-27	3		476	1	50	152		1	2016-10-11	2		2	45	152	19.48	2				15		2020-12-08	2020-12-08	2021-03-10	4		3	1	1	2016-05-05	2016-06-15	2016-07-26
2021-01-13	1	Homa Bay CTRH	1270	0	4	5				1969-12-20	0	42	3		2011-11-23	2011-12-21	2011-12-21	1		36	1	61	181		1	2014-09-05	1 2		4	68	181	20.76	4				15		2020-12-09	2020-12-09	2021-01-25	1		3	0
2021-01-14	1	Homa Bay CTRH	1273	1	5	5				1966-02-09	0	46	6		2012-02-10	2012-02-10	2012-04-19	13		446	3	47	170		0												17		2021-01-13	2021-01-13	2021-03-23	3		3
2021-01-14	1	Homa Bay CTRH	1276	1	4	5				1982-07-27	0	30	2		2005-03-09	2005-03-09	2012-06-21	13		452	2	69	161		0												17		2020-11-04	2020-11-04	2021-02-03	4		3
2021-01-19	1	Homa Bay CTRH	1455	1	6	5				1999-09-26	0	12	6		2011-05-04	2011-05-04	2011-08-09	1		212	1	38	144		1	2012-07-03	2		2	41	150.3		2				15		2021-01-04	2021-01-04	2021-04-03	4		3	1	1	2012-08-09	2012-09-04	2012-09-14
2021-01-20	1	Homa Bay CTRH	1473	1	2	5				1986-06-15	1	28	4		2014-08-29	2014-08-29	2014-08-29	13		656	1				0												17		2020-05-28	2020-05-28	2020-06-02	88	1week	3
2021-01-21	1	Homa Bay CTRH	1475	0	4	5				1980-11-19	0	31	6		2008-11-19	2008-11-19	2011-01-03	19			3	55.5	173.5		0												19		2011-01-03	2011-01-03	2011-03-03	3		3
2021-01-21	1	Homa Bay CTRH	1479	1	4	5				1983-11-30	0	29	1		2011-11-16	2011-11-30	2012-01-11	13		313	4	63	156		0												17		2020-10-27	2020-10-27	2021-05-05	7		3
2021-01-21	1	Homa Bay CTRH	1486	1	4	5				1983-06-27	0	28	6		2011-06-27	2011-06-27	2011-08-03	13		118	2	80	163		1	2020-12-10	2		1	70	163	26.35	1	2020-09-14	17		17		2021-01-07	2021-01-07	2021-02-05	2		3	1	1	2020-06-06	2020-08-01	2020-12-10
2021-01-22	1	Homa Bay CTRH	1490	1	4	5				1976-06-15	1	35	6		2011-04-07	2011-04-07	2011-04-07	8		376	1	60	159		0												4		2021-01-18	2021-01-18	2021-04-19	4		3
2021-01-22	1	Homa Bay CTRH	1492	1	4	3				1990-08-26	0	21	6		2011-03-06	2011-03-10	2011-10-11	3		555	2	53.5	163		0												17		2020-11-19	2020-11-19	2020-11-19	88	0	3
2021-01-22	1	Homa Bay CTRH	1498	0	4	5				1988-01-21	0	23	6		2011-01-20	2011-01-21	2011-03-04	13		202	3	50	162		0												17		2020-11-02	2020-11-02	2021-05-12	7		3
2021-01-22	1	Homa Bay CTRH	1499	1	4	5				1981-12-29	0	30	6		2010-12-30	2010-12-30	2011-02-01	13		75	3	53	172		0												17		2021-01-11	2021-01-11	2021-04-14	4		3
2021-01-22	1	Homa Bay CTRH	1500	0	4	5				1987-01-07	0	24	6		2011-01-07	2011-01-07	2011-03-25	1		59	3	57	172		0												17		2020-10-26	2020-10-26	2021-05-04	7		3
2021-01-22	1	Homa Bay CTRH	1501	1	4	5				2005-08-15	0	11	6		2013-04-25	2013-04-25	2016-02-04	1		1266	1	26	164.4		0												17		2020-12-05	2020-12-05	2021-03-06	4		3
2021-01-22	1	Homa Bay CTRH	1502	0	4	5				1999-10-15	0	13	6		2012-10-15	2012-10-15	2012-11-15	7		2	4	29	147		0												17		2020-12-30	2020-12-29	2021-01-29	2		3
2021-01-22	1	Homa Bay CTRH	1503	1	6	2	1	1		2007-07-26	0	7	6		2012-07-02	2012-07-26	2014-12-23	1		1267	2	19	112.9		0												6		2021-01-09	2021-01-09	2021-04-03	4		3
2021-01-25	1	Homa Bay CTRH	1504	0	6	2	1	1		2009-05-01	0	3	3		2011-08-18	2012-05-30	2012-05-30	14		445	3	12	92		0												11		2020-12-05	2020-12-05	2021-02-20	4		3
2021-01-25	1	Homa Bay CTRH	1506	1	6	2	1	1		2005-04-23	0	9	6		2012-04-23	2012-04-23	2014-04-04	1		890	2	25	123.8		1	2017-02-09	2		2	31	136.2	16.71	2				15		2020-11-07	2020-11-07	2021-02-06	4		3	1	1	2016-10-13	2016-11-17	2017-01-12
2021-01-25	1	Homa Bay CTRH	1507	1	1	5				1986-05-24	0	30	4		2016-05-24	2016-05-24	2016-07-06	13		107	2	61	172	20.62	0												17		2020-11-10	2020-11-10	2021-02-22	4		3
2021-01-25	1	Homa Bay CTRH	1508	0	6	5				1990-06-15	1	26	4		2016-06-13	2016-06-13	2016-08-15	13			1	68	170	23.53	0												17		2021-01-07	2021-01-07	2021-02-04	2		3
2021-01-25	1	Homa Bay CTRH	1509	0	6	5				1998-12-24	0	18	4		2016-06-28	2016-06-28	2016-08-25	13		153	1	59	177.3		0												17		2020-11-30	2020-11-30	2021-02-22	4		3
2021-01-25	1	Homa Bay CTRH	1510	1	4	5				1974-07-20	0	42	4		2016-07-20	2016-07-20	2016-08-03	13			2	49	156	20.13	0												17		2020-12-01	2020-12-01	2021-03-15	4		3
2021-01-25	1	Homa Bay CTRH	1511	1	6	2	1	1		2003-12-11	0	11	5		2014-12-03	2014-12-11	2014-12-11	1		424	3	31	141	15.59	0												17		2020-12-04	2020-12-04	2021-04-10	4		3
2021-01-25	1	Homa Bay CTRH	1512	0	6	2	1	1		2002-02-02	0	13	4		2015-01-29	2015-02-02	2015-02-27	13		431	3	38	158	15.18	0												17		2020-11-07	2020-11-07	2021-02-06	4		3
2021-01-25	1	Homa Bay CTRH	1513	1	6	2	1	1		2006-03-17	0	9	6		2015-03-17	2015-03-17	2015-10-01	8		772	1	22	123		0												17		2021-01-23	2021-01-23	2021-02-20	2		3
2021-01-25	1	Homa Bay CTRH	1514	1	6	2	1	1		2010-07-08	0	5	5		2015-06-16	2015-07-06	2015-08-24	8		941	1	17	104.6		0												11		2020-11-12	2020-11-12	2021-01-28	3		1
2021-01-25	1	Homa Bay CTRH	1515	1	7	1	1	1		2015-05-16	0	0	2		2015-12-23	2015-12-23	2015-12-23	9			2	5.25			0												11		2021-01-21	2021-01-21	2021-04-22	4		3
2021-01-25	1	Homa Bay CTRH	1516	1	7	1	0	1		2014-01-04	0	1	4		2016-05-13	2016-05-17	2016-06-30	8			1	11	92.5		0												11		2021-01-14	2021-01-14	2021-02-04	2		3
2021-01-25	1	Homa Bay CTRH	1517	1	6	2	1	1		2002-02-10	0	14	4		2016-07-14	2016-07-14	2016-08-22	13			2	55	163.3	20.62	0												13		2019-06-25	2019-06-25	2019-07-10	1		1
2021-01-25	1	Homa Bay CTRH	1518	1	7	1	1	1		2016-09-14	0	0	2		2016-09-28	2016-10-19	2016-10-19	9			1	3.7			0												9		2020-11-26	2020-11-26	2021-02-10	4		3
2021-01-25	1	Homa Bay CTRH	1519	1	6	2	1	1		2008-06-15	1	8	4		2016-12-16	2016-12-16	2016-12-20	9			2	20	119.5		0												9		2019-01-30	2019-01-30	2019-01-30	88	0	3
2021-01-26	1	Homa Bay CTRH	1520	0	6	2	1	0		2003-02-06	0	11	4		2017-02-06	2017-02-06	2017-02-20	13		7	2	40	155	16.65	0												17		2021-01-09	2021-01-09	2021-04-03	4		3
2021-01-26	1	Homa Bay CTRH	1521	1	6	2	1	1		2007-03-14	0	10	4		2017-03-13	2017-03-13	2017-03-27	8			3	25	129		0												8		2019-10-05	2019-10-05	2020-08-11	88	10 months	3
2021-01-26	1	Homa Bay CTRH	1522	0	6	2	1	1		2010-10-10	0	7	6		2017-05-20	2017-05-23	2017-05-23	3			1	16			0												11		2020-12-05	2020-12-05	2021-03-06	4		3
2021-01-26	1	Homa Bay CTRH	1523	0	7	1	0	1		2017-03-03	0	0	2		2017-06-07	2017-06-16	2017-07-13	9			1	59.5	64		0												9		2021-01-14	2021-01-14	2021-03-11	3		3
2021-01-26	1	Homa Bay CTRH	1524	0	6	2	1	0		2008-02-12	0	9	4		2017-12-11	2017-12-11	2017-12-11	8		638	1				0												8		2019-04-04	2019-04-04	2019-04-04	88	0	3
2021-01-26	1	Homa Bay CTRH	1525	0	7	1	1	1		2016-12-06	0	2	2		2018-04-27	2018-04-27	2018-04-27	9			1	11	72		0												9		2020-07-20	2020-07-20	2020-07-20	88	0	3
2021-01-26	1	Homa Bay CTRH	1526	1	6	2	1	1		2006-06-15	1	13	4		2019-01-15	2019-01-15	2019-01-22	8		5	1	25	137.5		0												17		2021-01-23	2021-01-23	2021-03-20	3		2
2021-01-26	1	Homa Bay CTRH	1527	1	6	2	1	0		2009-06-29	0	10	4		2018-12-21	2018-12-21	2019-01-07	8			1	28.5			0												8		2020-03-02	2020-03-02	2020-03-02	88	0	3
2021-01-26	1	Homa Bay CTRH	1528	1	7	1	1	1		2014-08-30	0	4	4		2018-01-30	2018-01-30	2018-01-30	8			1	14.3			0												11		2021-01-21	2021-01-21	2021-02-18	2		3
2021-01-26	1	Homa Bay CTRH	1529	0	6	2	1	1		1998-04-28	0	13	2		2006-06-15	2009-04-28	2011-03-03	1		670	1	31	146		0												15		2021-01-23	2021-01-23	2021-05-08	4		3
2021-01-26	1	Homa Bay CTRH	1530	0	6	2	1	1		2006-06-15	1	7	4		2013-02-15	2013-02-15	2013-02-15	13			2				0												17		2020-07-13	2020-07-13	2020-07-13	88	0	3
2021-01-26	1	Homa Bay CTRH	1531	0	6	2	1	1		2002-10-15	0	12	4		2014-11-13	2014-11-13	2014-11-13	13		532	1				0												4		2020-11-21	2020-11-21	2021-02-20	4		1
2021-01-26	1	Homa Bay CTRH	1532	0	6	2	1	1		2003-05-25	0	13	6		2016-07-20	2016-07-20	2016-07-20	13			2				0												13		2019-10-05	2019-10-05	2019-12-07	3		3
2021-01-26	1	Homa Bay CTRH	1533	0	7	1	1	1		2017-07-20	0	0	2		2018-02-20	2018-02-20	2018-02-20	9			2	8.1			0												9		2021-01-06	2021-01-06	2021-04-06	4		3
2021-01-26	1	Homa Bay CTRH	1534	1	6	2	1	1		2003-08-04	0	3	6		2006-05-04	2006-05-04	2006-05-04	1		9	1	7			0												15		2021-01-18	2021-01-18	2021-03-20	3		3
2021-01-26	1	Homa Bay CTRH	1535	1	4	5				1960-12-08	0	48	6		2003-12-08	2003-12-10	2008-07-08	19		730	3	13			0												17		2021-01-20	2021-01-20	2021-04-21	4		3
2021-01-27	1	Homa Bay CTRH	1536	1	6	2	1	1		2004-08-02	0	7	6		2007-09-10	2007-09-10	2011-10-13	2		3480	2	21	115		0												10		2021-01-06	2021-01-06	2021-03-20	4		3
2021-01-27	1	Homa Bay CTRH	1537	0	6	2	1	1		2005-07-19	0	2	6		2007-07-20	2007-07-26	2007-08-09	18		687	3	8	80		0												17		2021-01-09	2021-01-09	2021-04-03	4		3
2021-01-27	1	Homa Bay CTRH	1538	0	6	2	1	1		2005-07-18	0	3	5		2007-07-19	2007-07-19	2008-08-19	19		1884	4	10	81		0												17		2020-11-26	2020-11-26	2021-01-23	3		3
2021-01-27	1	Homa Bay CTRH	1539	1	6	2	1	1		2004-08-12	0	3	6		2007-06-19	2007-06-19	2007-07-20	19		21	4	19	110		1	2017-05-18	1 2		4	47	157	19.07	4				15		2020-11-07	2020-11-07	2021-02-06	4		3	1	1	2016-06-23	2016-08-11	2016-10-27
2021-01-27	1	Homa Bay CTRH	1540	1	6	2	1	1		2004-11-26	0	12	5		2007-11-21	2007-11-21	2016-08-25	13		2124	2	35	149	15.77	0												17		2020-11-07	2020-11-07	2021-02-06	4		3
2021-01-27	1	Homa Bay CTRH	1541	0	7	1	1	1		2014-07-14	0	0	2		2015-06-08	2015-06-08	2015-06-08	9		1219	2	9			1	2017-05-25	2		2	15	93		2				6		2021-01-21	2021-01-21	2021-03-04	3		3	1	1	2017-01-05	2017-02-02	2017-03-30
2021-01-27	1	Homa Bay CTRH	1542	0	6	2	1	1		2003-08-12	0	13	4		2016-08-12	2016-08-12	2016-09-12	8		50	2	17	131.6	11.55	1	2019-07-11	2		2	31	135	17.01	2				9		2021-01-23	2021-01-23	2021-02-20	2		1	1	1	2019-09-12	2019-09-26	2019-10-24
2021-01-27	1	Homa Bay CTRH	1543	0	6	2	1	1		1996-06-15	1	11	6		2007-10-08	2007-10-08	2007-10-22	19		21	4	21	112		0												15		2020-12-19	2020-12-19	2021-03-06	4		3
2021-01-27	1	Homa Bay CTRH	1544	1	6	2	1	1		2001-03-27	0	5	6		2006-03-28	2006-03-28	2006-03-28	2		247	1	16	122		1	2011-05-09	2		3	31			3				15		2020-11-07	2020-11-07	2021-02-06	4		3	1	1	2010-09-01	2010-10-01	2010-11-30
2021-01-27	1	Homa Bay CTRH	1545	1	6	2	1	1		2006-03-12	0	2	5		2008-03-12	2008-03-12	2008-04-17	19		498	3	11	83		0												17		2021-01-09	2021-01-09	2021-04-03	4		3
2021-01-27	1	Homa Bay CTRH	1546	1	6	2	1	1		2002-06-15	1	6	6		2008-03-17	2008-03-17	2008-03-17	19		11	1	15	103		0												17		2020-10-03	2020-10-03	2020-12-12	3		3
2021-01-27	1	Homa Bay CTRH	1547	0	6	2	1	1		2005-09-12	0	5	6		2008-06-10	2008-10-08	2010-05-11	1		661	1	17	107		0												17		2020-12-05	2020-12-05	2021-02-06	3		3
2021-01-27	1	Homa Bay CTRH	1548	1	6	5				1999-09-14	0	9	6		2008-09-14	2008-09-16	2008-10-02	19		22	3	23	132		0												17		2020-11-07	2020-11-07	2021-02-06	4		3
2021-01-27	1	Homa Bay CTRH	1549	1	6	2	1	1		2004-09-25	0	4	4		2006-06-15	2008-09-25	2008-09-25	7		968	2	12	96		0												17		2021-01-09	2021-01-09	2021-04-03	4		3
2021-01-27	1	Homa Bay CTRH	1550	1	6	2	1	1		2001-10-14	0	7	2		2008-10-14	2008-10-14	2008-10-29	19		352	3	20	105		0												13		2020-03-26	2020-03-26	2020-04-01	1		3
2021-01-28	1	Homa Bay CTRH	1551	0	6	2	1	1		2001-08-06	0	3	6		2003-08-07	2003-08-07	2004-04-19	1		218	3	14	92		0												3		2021-01-09	2021-01-09	2021-04-22	4		3
2021-01-28	1	Homa Bay CTRH	1552	0	6	2	1	1		2001-08-06	0	3	6		2003-08-07	2003-08-07	2004-04-19	1		218	3	14	92		0												3		2021-01-09	2021-01-09	2021-04-22	4		3
2021-01-28	1	Homa Bay CTRH	1553	0	6	5				1999-12-25	0	12	6		2005-04-20	2005-04-20	2011-01-21	1		1379	1	24	134		0												2		2020-03-05	2020-03-05	2020-03-05	88	0	3
2021-01-28	1	Homa Bay CTRH	1554	1	6	2	1	1		2002-02-03	0	6	5		2008-05-15	2008-08-04	2008-08-04	1		489	2	16	114		1	2012-06-29	2		2	27	132		2				17		2021-01-06	2021-01-06	2021-02-06	2		3	1	1	2012-09-12	2012-09-27	2012-10-11
2021-01-28	1	Homa Bay CTRH	1555	1	4	5				1971-06-15	1	38	6		2008-12-16	2008-12-16	2009-01-05	19		86	3	37	165.5		0												17		2020-12-21	2020-12-21	2021-02-24	3		3
2021-01-28	1	Homa Bay CTRH	1556	1	6	2	1	1		2003-12-11	0	6	88	CWC	2008-12-11	2008-12-11	2009-01-02	19		384	2	18	104		1	2018-03-15	2		1	61.7	165	22.66	1				15		2021-01-23	2021-01-23	2021-03-20	3		3	1	1	2017-08-03	2017-10-18	2017-11-16
2021-01-28	1	Homa Bay CTRH	1557	0	6	2	1	0		2003-06-13	0	3	1		2006-06-13	2006-06-13	2006-08-22	18		754	3	12	83		0							15.32					15		2020-12-19	2020-12-19	2021-02-20	2		3
2021-01-28	1	Homa Bay CTRH	1558	0	6	2	1	1		2006-03-13	0	2	6		2007-03-14	2007-03-14	2008-05-29	19		1212	1	8.9	76		0												9		2020-11-18	2020-11-18	2021-03-06	4		3
2021-01-28	1	Homa Bay CTRH	1559	0	6	2	1	1		2004-08-03	0	2	6		2006-02-02	2006-02-02	2006-08-29	18		1309	3	14			0												17		2020-11-07	2020-11-07	2021-02-06	4		3
2021-01-28	1	Homa Bay CTRH	1560	0	6	2	1	1		2005-08-24	0	3	6		2005-08-24	2005-08-24	2008-10-13	19		915	3	16	97		0												17		2020-11-21	2020-11-21	2021-02-06	4		3
2021-01-28	1	Homa Bay CTRH	1561	1	6	2	1	1		2004-02-08	0	2	1		2006-02-08	2006-02-08	2006-11-23	19		312	3	12	85		0												17		2020-12-19	2020-12-19	2021-03-20	4		3
2021-01-28	1	Homa Bay CTRH	1562	1	6	5				1999-09-01	0	5	6		2003-09-01	2003-09-01	2004-01-30	19		612	3	17	100		0												14		2020-12-05	2020-12-05	2021-03-06	4		3
2021-01-28	1	Homa Bay CTRH	1563	0	6	2	1	1		2006-11-26	0	4	6		2009-11-26	2009-11-26	2010-07-01	1		800	4	15	93		0												17		2020-12-05	2020-12-05	2021-02-06	3		3
2021-01-28	1	Homa Bay CTRH	1564	0	6	5				1999-03-17	0	3	6		2001-05-07	2001-05-07	2002-05-07	1		976	4	9	75		0												17		2020-11-21	2020-11-21	2021-02-20	4		3
2021-01-28	1	Homa Bay CTRH	1565	1	6	2	1	1		2003-02-20	0	2	6		2005-02-23	2005-02-23	2005-10-19	1		946	2	12	87		0												17		2020-12-03	2020-12-03	2021-03-04	4		3
2021-01-28	1	Homa Bay CTRH	1568	1	6	5				1999-06-20	0	5	6		2004-06-16	2004-06-16	2004-09-17	19		253	1	15	98		0												17		2021-01-04	2021-01-04	2021-03-24	4		3
2021-01-29	1	Homa Bay CTRH	1569	0	6	2	1	1		1999-06-20	0	98	6		2004-06-16	2004-06-16	2004-09-17	19		253	1	15	98		0												17		2021-01-04	2021-01-04	2021-03-24	3		3
2021-01-29	1	Homa Bay CTRH	1570	0	6	2	1	1		2001-07-06	0	3	6		2004-07-06	2004-07-06	2004-09-24	1		917	1	13.5	94		0												17		2020-11-26	2020-11-26	2021-03-11	5		3
2021-01-29	1	Homa Bay CTRH	1571	1	4	3				1984-06-15	1	27	1		2009-11-23	2009-11-23	2011-01-06	1		446	3	46	151		0												17		2021-01-06	2021-01-06	2021-02-02	2		3
2021-01-29	1	Homa Bay CTRH	1572	1	4	5				1950-12-30	0	56	5		2005-12-30	2005-12-30	2006-01-31	19		3	4	60	174		0												17		2020-11-04	2020-11-04	2021-02-16	4		3
2021-01-29	1	Homa Bay CTRH	1573	1	4	5				1979-02-18	0	25	6		2004-01-30	2004-02-23	2004-06-02	19		114	3	57	165		0												17		2020-12-01	2020-12-01	2021-03-02	4		3
2021-01-29	1	Homa Bay CTRH	1574	1	1	5				1953-06-24	0	52	4		2005-06-24	2005-06-24	2005-08-08	19		266	4	46	168		0												17		2021-01-11	2021-01-11	2021-04-12	4		3
2021-01-29	1	Homa Bay CTRH	1575	1	6	2	1	1		2005-03-14	0	2	6		2007-03-27	2007-03-27	2007-03-27	1		1408	1	8.25			0												17		2021-01-05	2021-01-05	2021-02-06	2		3
2021-01-29	1	Homa Bay CTRH	1576	0	6	2	1	0		2006-11-27	0	2	6		2007-11-28	2007-11-28	2008-01-14	19		1054	3	11	81		0												17		2020-11-24	2020-11-24	2021-02-17	4		3
2021-01-29	1	Homa Bay CTRH	1577	0	6	2	1	1		2007-10-09	0	3	5		2009-10-09	2009-10-09	2010-01-06	1		3622	1	11	82		0												11		2020-11-07	2020-11-07	2021-02-06	4		3
2021-01-29	1	Homa Bay CTRH	1578	0	6	2	1	1		2005-10-25	0	2	1		2007-03-26	2007-03-26	2007-06-12	1		1228	3	9	77		0												9		2020-11-18	2020-11-18	2021-02-20	4		1
2021-01-29	1	Homa Bay CTRH	1579	0	6	2	1	1		2009-04-27	0	0	6		2009-06-29	2009-06-29	2009-11-24	19		1104	1	7.7	67		0												17		2021-01-25	2021-01-25	2021-04-17	4		3
2021-01-29	1	Homa Bay CTRH	1588	1	1	5				1971-08-23	0	35	6		2006-08-23	2006-08-25	2006-08-31	19		218	1	69	168	24.45	0												17		2020-11-19	2020-11-19	2021-02-15	4		3
2021-01-29	1	Homa Bay CTRH	1589	1	4	5				1980-06-26	0	28	2		2005-06-27	2005-06-27	2008-11-27	19		604	3	48	160		0												13		2020-03-17	2020-03-17	2020-03-17	88	0	3
[truncated: 8 more rows]
[truncated: 31 more columns]
